# Supplementary material for: A Deep Insight into the Sialotranscriptome of the Gulf Coast Tick, Amblyomma maculatum
Source: PLoS One. 2011 Dec 21;6(12):e28525. doi: 10.1371/journal.pone.0028525 (PMC3244413; doi:10.1371/journal.pone.0028525)
Supplement: Spreadsheet S1 — (TXT) [file pone.0028525.s002.txt]

Additional file 1: Hyperlinked Excel spreadsheet containing annotated assembled ESTs
     http://exon.niaid.nih.gov/transcriptome/Amb_maculatum/S1/Amb_mac-S1-web.xlsx

This file is too large for the Plos One site and should be downloaded from the link above
