# Supplementary material for: A Deep Insight into the Sialotranscriptome of the Gulf Coast Tick, Amblyomma maculatum
Source: PLoS One. 2011 Dec 21;6(12):e28525. doi: 10.1371/journal.pone.0028525 (PMC3244413; doi:10.1371/journal.pone.0028525)
Supplement: Spreadsheet S2 — (XLSX) [file pone.0028525.s003.xlsx]

## Sheet: Classified
Protein link	Number of Reads	CDS link	Seq size	First residue	Stop codon?	SigP Result	Cleavage Position	MW	pI	Mature MW	pI	Targetp Prediction(M - mitochondrial, N - Nuclear, S secreted, _ cytoplasmic)	Relative confidence (1 is best)	mTP	SP	SecretomeP value>.6 indicative of secretion	TMHMM result	Predicted membrane helices	% membrane	% outside	% inside	Possible GPI?	Length of peptide after last membrane helix (small value reinforces GPI probability)	Sum of residues	Increased AA	Cys number	No. potential galactosylationmucin-type sites	Percent Ser+Thr	Percent Gly	Percent Pro	ProP furin cleavage predictions	Comments	Class	DB	Eval	Coverage	Description	Class	Best match to NR-LIGHT protein database	E value	Match	Extent of match	% identity	% Coverage	Mismatches	Gaps	First residue of match	First residue of sequence	Number of segments
Putative secreted proteins
Ubiquitous protein domains
Proteinase inhibitor domains
Kunitz domains
Hexalaris
Am-22292	114	Am-22292	1338	M	*	SIG	20-21	51.138	8.56	49.145	8.53	S	1	0.028	0.939	0.062	ExpAA=0.27 First60=0.27 PredHel=0 Topology=o	0						0.36	C(3.54)	44	0	10.3	5.6	7.2	2 | 123 KTHRCKK|SA 0.670 *ProP* | 254 GNSFVKR|SV 0.734 *ProP* |	Kunitz containing protein	s/protinh Kunitz	TICK-TB2	0	0.979405	Kunitz containing protein	s/ku	similar to papilin	3E-037	gi|156551686	650	27	27	337	55	1375	16	4
Am-22291	73	Am-22291	1338	M	*	SIG	20-21	51.096	8.56	49.1	8.53	S	1	0.028	0.939	0.062	ExpAA=0.27 First60=0.27 PredHel=0 Topology=o	0						0.36	C(3.54)	44	0	10.1	5.6	7.2	2 | 123 KTHRCKK|SA 0.670 *ProP* | 254 GNSFVKR|SV 0.734 *ProP* |	Kunitz containing protein	s/protinh Kunitz	TICK-TB2	0	0.979405	Kunitz containing protein	s/ku	similar to papilin	6E-037	gi|156551686	650	27	27	337	55	1375	16	4
Pentalaris
Am-15776	396	Am-15776	1110	H	*	CYT		42.202	8.98			_	5	0.35	0.128	0.498	ExpAA=0.64 First60=0.44 PredHel=0 Topology=o	0						0.37	C(3.01)	31	1	14.4	7.6	4.9		Kunitz containing protein	s/protinh Kunitz	TICK-L	7e-50	0.629771	Kunitz containing protein	s/ku pentalaris	similar to papilin	2E-044	gi|193699971	562	32	22	208	22	1405	27	6
Am-23447	227	Am-23447	987	L	*	CYT		37.604	8.88			M	3	0.728	0.027	0.29	ExpAA=0.00 First60=0.00 PredHel=0 Topology=o	0						0.36	C(3.06)	28	1	12.2	7	4		Kunitz containing protein	s/protinh Kunitz	TICK-TB2	1e-44	0.935606	Kunitz containing protein	s/ku pentalaris	KUN-4, putative	8E-035	gi|241573427	166	42	98	98	8	2	40	4
Am-15777	80	Am-15777	1128	V	*	CYT		42.594	8.84			M	5	0.453	0.078	0.41	ExpAA=0.07 First60=0.03 PredHel=0 Topology=o	0						0.39	C(3.25)	34	1	14.4	7.5	5.6		Kunitz containing protein	s/protinh Kunitz	TICK-L	5e-48	0.637405	Kunitz containing protein	s/ku pentalaris	KUN-4, putative	4E-046	gi|241573427	167	47	99	89	5	1	83	4
Tetralaris
Am-15449	702	Am-15449	840	M	*	CYT		32.341	9.28			M	3	0.725	0.08	0.183	ExpAA=0.00 First60=0.00 PredHel=0 Topology=o	0						0.34		23	0	14.3	6.1	3.2		Kunitz containing protein	s/protinh Kunitz	TICK-TB2	6e-37	0.90678	Kunitz containing protein	s/ku pentalaris	KUN-4, putative	1E-037	gi|241573427	166	44	98	92	9	3	65	2
Am-8120	683	Am-8120	831	M	*	SIG	18-19	31.711	8.89	29.76	8.96	S	2	0.048	0.877	0.142	ExpAA=0.00 First60=0.00 PredHel=0 Topology=o	0						0.42		22	0	11.2	8.7	4.3		Kunitz containing protein	s/protinh Kunitz	TICK-TB2	3e-67	0.927966	Kunitz containing protein	s/ku pentalaris	KUN-4, putative	2E-030	gi|241573427	162	36	96	107	11	3	37	2
Am-32216	212	Am-32216	981	M	*	SIG	19-20	37.845	8.94	35.78	8.92	S	2	0.179	0.849	0.019	ExpAA=2.50 First60=2.50 PredHel=0 Topology=o	0						0.41	C(3.19)	29	0	10.7	7.7	5.5	1 | 246 LPNRFKK|AN 0.521 *ProP* |	Kunitz containing protein	s/protinh Kunitz	TICK-TB2	2e-46	1	Kunitz containing protein	s/ku pentalaris	serine proteinase inhibitor, putative	1E-036	gi|241177867	180	43	94	102	11	9	22	3
Am-15778	48	Am-15778	1014	M	*	SIG	20-21	38.693	9.03	36.645	9.09	S	2	0.017	0.91	0.133	ExpAA=0.49 First60=0.49 PredHel=0 Topology=o	0						0.39	C(3.19)	30	2	13.4	7.4	4.5		Kunitz containing protein	s/protinh Kunitz	TICK-TB2	9e-44	0.890151	Kunitz containing protein	s/ku pentalaris	similar to Papilin CG33103-PB, isoform B isoform 1	7E-040	gi|110756487	752	32	27	220	45	1610	6	6
Am-32217	12	Am-32217	918	L	*	CYT		36.061	8.69			S	5	0.507	0.533	0.113	ExpAA=0.01 First60=0.01 PredHel=0 Topology=o	0						0.41	C(3.05)	26	0	11.5	4.6	6.6		Kunitz containing protein	s/protinh Kunitz	TICK-L	3e-31	0.541985	Kunitz containing protein	s/ku pentalaris	papilin, isoform F	1E-028	gi|281362743	698	30	25	177	28	1561	57	6
Am-22300	124	Am-22300	807	K	*	CYT		31.594	9.1			_	1	0.043	0.116	0.947	ExpAA=0.00 First60=0.00 PredHel=0 Topology=o	0						0.41		20	1	14.9	5.2	5.2	1 | 79 ACNRKCR|DK 0.541 *ProP* |	Kunitz containing protein	s/protinh Kunitz	TICK-L	2e-31	0.557252	Kunitz containing protein	s/ku pentalaris	KUN-4	6E-029	gi|51011486	227	33	69	160	16	97	24	1
Am-22299	174	Am-22299	906	S	*	BL	40-41	35.241	9.18	30.896	9.1	M	5	0.42	0.377	0.232	ExpAA=3.46 First60=3.46 PredHel=0 Topology=o	0						0.36		20	2	15.3	5.3	5	1 | 112 ACNRKCR|DK 0.517 *ProP* |	Kunitz containing protein	s/protinh Kunitz	TICK-L	2e-33	0.557252	Kunitz containing protein	s/ku pentalaris	KUN-4	8E-029	gi|51011486	227	33	69	160	16	97	57	1
Am-9373	67	Am-9373	852	Q	*	CYT		33.558	8.53			_	1	0.068	0.086	0.909	ExpAA=0.00 First60=0.00 PredHel=0 Topology=o	0						0.45	C(3.04)	24	0	11.7	4.6	6		Kunitz containing protein	s/protinh Kunitz	TICK-L	4e-32	0.534351	Kunitz containing protein	s/ku pentalaris	serine proteinase inhibitor, putative	2E-031	gi|241177867	179	39	93	110	8	11	38	1
Trilaris
Am-1373	583	Am-1373	831	M	*	SIG	21-22	32.213	8.42	30.017	8.42	S	1	0.017	0.962	0.06	ExpAA=12.75 First60=12.75 PredHel=0 Topology=o	0						0.35		20	0	12.7	4.7	5.1		Kunitz containing protein	s/protinh Kunitz	TICK-L	2e-21	0.319697	Kunitz containing protein	s/ku bilaris40-142	papilin	6E-015	gi|157124198	610	26	23	146	31	1494	25	7
Am-9808	302	Am-9808	843	Y	*	CYT		32.696	7.78			_	1	0.041	0.09	0.949	ExpAA=0.14 First60=0.14 PredHel=0 Topology=o	0						0.41		23	0	14.3	4.6	4.3		Kunitz containing protein	s/protinh Kunitz	TICK-TB2	2e-38	0.707865	Kunitz containing protein	s/ku pentalaris	secreted salivary gland peptide, putative	1E-027	gi|241717033	227	33	69	162	27	82	41	1
Am-34411	247	Am-34411	894	M	*	BL	22-23	34.475	6.33	32.166	6.36	S	1	0.026	0.931	0.122	ExpAA=8.81 First60=8.81 PredHel=0 Topology=o	0						0.36		23	0	11.8	5.7	4		Kunitz containing protein	s/protinh Kunitz	TICK-L	3e-29	0.471374	Kunitz containing protein	s/ku pentalaris	serine proteinase inhibitor, putative	1E-027	gi|241177867	179	38	93	111	8	11	39	2
Am-9374	88	Am-9374	843	F	*	SIG	23-24	32.451	6.35	30.2	6.65	S	4	0.022	0.738	0.368	ExpAA=0.00 First60=0.00 PredHel=0 Topology=o	0						0.39		22	1	13.6	5	5.4		Kunitz containing protein	s/protinh Kunitz	TICK-L	6e-32	0.471374	Kunitz containing protein	s/ku pentalaris	serine proteinase inhibitor, putative	1E-030	gi|241177867	184	39	96	110	8	6	37	2
Am-34006	77	Am-34006	960	M	*	BL	38-39	37.062	8.49	32.87	7.98	M	3	0.716	0.316	0.097	ExpAA=2.57 First60=2.57 PredHel=0 Topology=o	0						0.41		21	1	17.6	6.6	4.4		Kunitz containing protein	s/protinh Kunitz	TICK-L	8e-33	0.931034	Kunitz containing protein	s/ku pentalaris	serine proteinase inhibitor, putative	4E-027	gi|241177867	175	38	91	97	7	15	70	3
Am-32218	59	Am-32218	729	M	*	BL	40-41	28.22	8.29	23.689	7.29	M	5	0.544	0.376	0.171	ExpAA=0.14 First60=0.14 PredHel=0 Topology=o	0						0.42	C(3.26)	22	0	12.4	5	7		Kunitz containing protein	s/protinh Kunitz	TICK-L	7e-28	0.994845	Kunitz containing protein	s/ku pentalaris	serine proteinase inhibitor, putative	2E-027	gi|241177867	184	38	96	97	7	6	55	3
Am-32219	16	Am-32219	686	M		CYT		26.776	5.63			_	5	0.024	0.559	0.756	ExpAA=2.13 First60=2.13 PredHel=0 Topology=o	0						0.41	C(3.29)	21	0	8.7	6.6	6.6		Kunitz containing protein	s/protinh Kunitz	TICK-L	1e-24	0.891753	Kunitz containing protein	s/ku pentalaris	serine proteinase inhibitor, putative	2E-022	gi|241177867	157	38	82	91	7	32	30	2
Am-41007	5	Am-41007	738	M	*	SIG	23-24	27.998	8.82	25.504	8.85	S	1	0.019	0.917	0.11	ExpAA=0.16 First60=0.16 PredHel=0 Topology=o	0						0.27	C(3.07)	21	0	12.2	7.3	5.3		Kunitz containing protein	s/protinh Kunitz	TICK-L	4e-25	0.800766	Kunitz containing protein	s/ku	serine proteinase inhibitor, putative	2E-024	gi|241999004	485	32	99	152	32	6	12	6
Bilaris
Am-13192	368	Am-13192	582	M	*	SIG	45-46	21.596	9.54	16.716	9.09	M	4	0.764	0.409	0.069	ExpAA=35.16 First60=20.76 PredHel=0 Topology=o	0						0.39		13	2	11.9	9.8	5.7		Kunitz containing protein	s/protinh Kunitz	TICK-L	4e-26	0.582915	Kunitz containing protein	s/ku	hypothetical protein BRAFLDRAFT_241399	8E-023	gi|260829193	124	44	90	70	9	9	77	1
Am-20011	349	Am-20011	987	P	*	CYT		37.263	5.68			M	5	0.527	0.069	0.435	ExpAA=0.01 First60=0.01 PredHel=0 Topology=o	0						0.3		19	2	18	4.6	4.3	3 | 48 LSIRKVR|SS 0.654 *ProP* | 59 ALMRSAR|SS 0.611 *ProP* | 225 FCSRRCR|GV 0.508 *ProP* |	putative kunitz-type peptidase inhibitor	s/protinh Kunitz	TICK-L	2e-09	1.00516	putative kunitz-type peptidase inhibitor	s/ku bilaris 40-306	bilaris	0.002	gi|307006423	126	26	71	96	30	41	94	2
Am-9891	296	Am-9891	771	M	*	SIG	21-22	27.986	9.3	25.85	9.24	S	2	0.059	0.841	0.065	ExpAA=0.24 First60=0.24 PredHel=0 Topology=o	0						0.37		14	3	14.5	11.7	5.9		Kunitz containing protein	s/protinh Kunitz	TICK-L	3e-38	0.564655	Kunitz containing protein	s/ku bilaris3	thrombin inhibitor	4E-033	gi|196476612	148	44	81	82	3	25	110	1
Am-2100	231	Am-2100	492	M	*	SIG	19-20	18.177	5.04	16.164	4.9	S	1	0.037	0.916	0.069	ExpAA=0.16 First60=0.15 PredHel=0 Topology=o	0						0.42		13	1	16	8.6	4.9		Kunitz containing protein	s/protinh Kunitz	TICK-TB2	4e-21	0.952381	Kunitz containing protein	s/ku bilaris40-64	tissue factor pathway inhibitor 2	6E-011	gi|91754176	169	34	73	76	14	38	34	3
Am-4372	224	Am-4372	549	M	*	SIG	21-22	20.505	9.7	18.319	9.68	S	1	0.058	0.891	0.055	ExpAA=0.08 First60=0.08 PredHel=0 Topology=o	0						0.42		14	0	11.5	8.2	4.9		Kunitz containing protein	s/protinh Kunitz	TICK-L	2e-38	0.734299	Kunitz containing protein	s/ku bilaris	thrombin inhibitor	3E-063	gi|196476612	182	59	100	75	1	1	1	1
Am-20727	203	Am-20727	528	M	*	SIG	20-21	19.493	9.39	17.354	9.44	S	2	0.069	0.829	0.052	ExpAA=0.57 First60=0.57 PredHel=0 Topology=o	0						0.38	C(3.07)	15	2	16.6	7.4	6.3		Kunitz containing protein	s/protinh Kunitz	TICK-TB2	3e-31	0.969512	Kunitz containing protein	s/ku bilaris	thrombin inhibitor	7E-029	gi|196476612	161	42	89	95	10	9	7	1
Am-15247	195	Am-15247	489	M	*	BL	41-42	18.292	6.1	13.773	7.59	_	3	0.065	0.365	0.799	ExpAA=1.21 First60=1.20 PredHel=0 Topology=o	0						0.29	C(3.1)	14	0	16	3.1	4.9		Kunitz containing protein	s/protinh Kunitz	TICK-L	7e-12	0.603093	Kunitz containing protein	s/ku	Kunitz-type protease inhibitor	3E-039	gi|196476646	124	55	65	56	1	8	28	1
Am-12271	189	Am-12271	576	M	*	SIG	21-22	21.781	8.17	19.635	8.2	S	1	0.022	0.958	0.054	ExpAA=4.97 First60=4.95 PredHel=0 Topology=o	0						0.36		13	0	8.9	7.3	5.8		Kunitz containing protein	s/protinh Kunitz	TICK-TB2	1e-15	0.604982	Kunitz containing protein	s/ku bilaris40-142	serine proteinase inhibitor, putative	1E-007	gi|241651299	129	29	39	91	22	43	51	2
Am-3714	181	Am-3714	456	M	*	CYT		17.52	9.32			_	2	0.178	0.023	0.88	ExpAA=0.00 First60=0.00 PredHel=0 Topology=o	0						0.44		12	0	17.2	6.6	2.6		Kunitz containing protein	s/protinh Kunitz	TICK-L	5e-15	0.863354	Kunitz containing protein	s/ku bilaris 40-447	KUN-4, putative	6E-029	gi|241573427	164	49	97	64	10	3	21	3
Am-7092	171	Am-7092	636	M	*	BL	36-37	24.217	8.06	20.048	7.58	S	4	0.044	0.699	0.363	ExpAA=3.55 First60=3.55 PredHel=0 Topology=o	0						0.31	C(3.06)	18	0	12.8	5.7	4.7		Kunitz containing protein	s/protinh Kunitz	TICK-TB2	3e-40	1.01571	Kunitz containing protein	s/ku bilaris40-101	Kunitz-type protease inhibitor	1E-037	gi|196476646	189	41	99	114	8	1	16	1
Am-13972	160	Am-13972	552	M	*	SIG	24-25	20.877	8.81	18.233	8.8	S	1	0.055	0.888	0.043	ExpAA=4.36 First60=4.35 PredHel=0 Topology=o	0						0.46	C(3.13)Y(3.03)	16	0	9.8	8.2	6.6		Kunitz containing protein	s/protinh Kunitz	TICK-L	2e-30	0.685345	Kunitz containing protein	s/ku bilaris	thrombin inhibitor	9E-031	gi|196476612	150	43	83	87	11	25	25	1
Am-27989	153	Am-27989	627	Q	*	SIG	22-23	23.466	8.87	21.154	8.91	S	5	0.046	0.636	0.483	ExpAA=0.12 First60=0.00 PredHel=0 Topology=o	0						0.44	C(3.1)	18	1	11.1	9.6	11.1		Kunitz containing protein	s/protinh Kunitz	TICK-TB2	3e-47	0.864734	Kunitz containing protein	s/ku bilaris40-101	tissue factor pathway inhibitor 2	1E-015	gi|91754176	166	30	72	119	18	43	34	2
Am-3711	149	Am-3711	504	T	*	CYT		19.478	9.55			M	5	0.429	0.132	0.279	ExpAA=1.01 First60=1.01 PredHel=0 Topology=o	0						0.47		13	0	16.2	6.6	2.4		Kunitz containing protein	s/protinh Kunitz	TICK-L	3e-15	0.73913	Kunitz containing protein	s/ku bilaris 40-447	KUN-4, putative	9E-029	gi|241573427	164	49	97	64	10	3	37	3
Am-28007	144	Am-28007	573	M	*	CYT		21.964	6.51			_	1	0.099	0.048	0.93	ExpAA=0.00 First60=0.00 PredHel=0 Topology=o	0						0.45		14	1	12.1	7.4	6.8		Kunitz containing protein	s/protinh Kunitz	TICK-TB2	7e-12	0.797872	Kunitz containing protein	s/ku bilaris40-142	papilin	1E-011	gi|157124198	610	37	23	67	23	1494	10	10
Am-2967	138	Am-2967	525	M	*	SIG	20-21	19.773	9.47	17.416	9.42	S	1	0.087	0.893	0.028	ExpAA=1.63 First60=1.63 PredHel=0 Topology=o	0						0.35		14	0	13.2	5.7	5.7		Kunitz containing protein	s/protinh Kunitz	TICK-L	9e-28	0.616379	Kunitz containing protein	s/ku bilaris	thrombin inhibitor	5E-027	gi|196476612	143	39	79	87	7	25	27	1
Am-39638	131	Am-39638	528	M	*	SIG	20-21	19.882	9.29	17.651	9.33	S	2	0.048	0.846	0.106	ExpAA=0.12 First60=0.12 PredHel=0 Topology=o	0						0.39	C(3.28)	16	1	14.9	7.4	6.3		Kunitz containing protein	s/protinh Kunitz	TICK-TB2	1e-30	0.768293	Kunitz containing protein	s/ku bilaris	thrombin inhibitor	3E-028	gi|196476612	123	46	68	67	2	26	28	1
Am-9290	124	Am-9290	501	M	*	SIG	27-28	18.722	8.67	15.909	8.72	S	1	0.045	0.922	0.054	ExpAA=17.26 First60=17.26 PredHel=0 Topology=o	0						0.34		13	0	12	6.6	5.4		Kunitz containing protein	s/protinh Kunitz	TICK-TB2	1e-22	1	Kunitz containing protein	s/ku bilaris40-64	hypothetical protein TcasGA2_TC010195	3E-009	gi|270010741	515	32	19	76	16	1675	9	4
Am-13465	116	Am-13465	597	M	*	SIG	16-17	22.888	8.91	21.068	8.92	S	1	0.019	0.952	0.077	ExpAA=0.11 First60=0.11 PredHel=0 Topology=o	0						0.31		14	2	11.6	5.1	6.6		Kunitz containing protein	s/protinh Kunitz	TICK-TB2	7e-12	0.893617	Kunitz containing protein	s/ku bilaris40-142	hypothetical protein TcasGA2_TC010195	2E-007	gi|270010741	618	25	22	144	46	1591	17	7
Am-12042	110	Am-12042	501	M	*	SIG	21-22	18.465	7.95	16.234	8.36	S	1	0.028	0.925	0.066	ExpAA=2.55 First60=2.54 PredHel=0 Topology=o	0						0.24		12	1	13.9	6.6	3.6		Kunitz containing protein	s/protinh Kunitz	TICK-L	4e-16	0.890411	Kunitz containing protein	s/ku bilaris 45-214	alpha-1-microglobulin/bikunin-like protein	2E-015	gi|196476859	152	34	92	106	14	6	10	1
Am-12374	109	Am-12374	432	S	*	BL	-1	16.576	9.21			S	4	0.075	0.56	0.204	ExpAA=18.54 First60=18.51 PredHel=1 Topology=o5-27i	1	15.4	3.5	81.1		116	0.51	C(3.76)	15	0	13.3	3.5	7.7		Kunitz containing protein	s/protinh Kunitz	TICK-TB2	6e-19	0.636792	Kunitz containing protein	s/ku bilaris40-73	dathoxin-4	8E-006	gi|196476823	53	46	51	29	2	33	89	1
Am-12377	107	Am-12377	558	S	*	BL	-1	21.136	8.94			S	4	0.074	0.591	0.195	ExpAA=24.50 First60=18.24 PredHel=1 Topology=o5-27i	1	11.9	2.7	85.4		158	0.42	C(3.68)	19	0	13	3.8	7.6		Kunitz containing protein	s/protinh Kunitz	TICK-TB2	9e-19	0.632076	Kunitz containing protein	s/ku bilaris40-73	dathoxin-4	2E-005	gi|196476823	52	47	50	28	2	33	89	1
Am-29933	103	Am-29933	501	M	*	SIG	19-20	18.803	8.89	16.632	8.73	S	3	0.167	0.713	0.042	ExpAA=0.16 First60=0.16 PredHel=0 Topology=o	0						0.33		13	5	14.5	5.4	3.6		Kunitz containing protein	s/protinh Kunitz	TICK-TB2	2e-24	0.993421	Kunitz containing protein	s/ku bilaris40-64	bilaris	3E-009	gi|307006423	162	27	91	121	24	8	5	1
Am-28488	100	Am-28488	651	I	*	SIG	18-19	24.331	8.77	22.454	8.8	S	2	0.017	0.912	0.256	ExpAA=0.62 First60=0.62 PredHel=0 Topology=o	0						0.45	C(3.15)	19	0	13	9.3	10.2		Kunitz containing protein	s/protinh Kunitz	TICK-TB2	1e-47	0.872727	Kunitz containing protein	s/ku bilaris40-101	hypothetical protein TcasGA2_TC010195	1E-015	gi|270010741	617	34	22	106	16	1591	40	8
Am-33967	92	Am-33967	588	M	*	SIG	17-18	21.671	6.11	19.815	6.16	S	2	0.032	0.88	0.147	ExpAA=0.01 First60=0.01 PredHel=0 Topology=o	0						0.31	C(3.49)	19	0	12.3	7.7	6.2		Kunitz containing protein	s/protinh Kunitz	TICK-TB2	4e-39	0.845455	Kunitz containing protein	s/ku bilaris40-101	hypothetical protein TcasGA2_TC010195	2E-013	gi|270010741	647	31	23	119	24	1564	38	8
Am-13177	90	Am-13177	401	F		CYT		15.437	7.59			_	1	0.058	0.078	0.946	ExpAA=0.00 First60=0.00 PredHel=0 Topology=o	0						0.42	C(3.21)	12	1	12.7	6	2.2		Kunitz containing protein	s/protinh Kunitz	TICK-TB2	5e-12	0.308069	Kunitz containing protein	s/ku bilaris2	hypothetical protein TcasGA2_TC010195	7E-010	gi|270010741	542	32	20	66	1	1666	23	8
Am-2588	89	Am-2588	411	I	*	CYT		15.822	9.1			_	1	0.065	0.056	0.961	ExpAA=0.11 First60=0.11 PredHel=0 Topology=o	0						0.54	C(3.16)	12	0	8.1	11.8	3.7	1 | 90 GHSRLWR|YH 0.537 *ProP* |	Kunitz containing protein	s/protinh Kunitz	TICK-L	5e-25	0.512931	Kunitz containing protein	s/ku bilaris	similar to Kunitz-like protease inhibitor	2E-022	gi|198418644	284	37	30	84	27	489	16	5
Am-10567	88	Am-10567	603	M	*	SIG	19-20	22.855	7.37	20.83	7.54	S	2	0.039	0.895	0.136	ExpAA=0.00 First60=0.00 PredHel=0 Topology=o	0						0.42	C(3.22)	18	1	13.5	9	5.5		Kunitz containing protein	s/protinh Kunitz	TICK-TB2	9e-36	0.881818	Kunitz containing protein	s/ku bilaris40-101	hypothetical protein TcasGA2_TC010195	9E-015	gi|270010741	660	32	24	108	17	1591	13	8
Am-17656	87	Am-17656	606	M	*	SIG	23-24	22.7	8.42	20.485	8.46	S	1	0.067	0.89	0.073	ExpAA=0.62 First60=0.62 PredHel=0 Topology=o	0						0.3	C(3.03)	17	0	14.4	6	4		Kunitz containing protein	s/protinh Kunitz	TICK-TB2	2e-22	0.934211	Kunitz containing protein	s/ku bilaris40-64	bilaris	4E-009	gi|307006423	148	28	83	109	21	17	13	1
Am-30499	86	Am-30499	459	R	*	CYT		17.202	9.04			_	2	0.155	0.062	0.824	ExpAA=0.00 First60=0.00 PredHel=0 Topology=o	0						0.36		12	0	11.8	7.2	6.6		Kunitz containing protein	s/protinh Kunitz	TICK-TB2	2e-11	0.263359	Kunitz containing protein	s/ku bilaris40-142	hypothetical protein isoform 2	2E-009	gi|50750047	217	37	71	61	2	52	25	3
Am-19851	85	Am-19851	591	M	*	SIG	23-24	22.248	4.59	19.648	4.66	S	1	0.02	0.973	0.069	ExpAA=6.92 First60=6.92 PredHel=0 Topology=o	0						0.34		15	2	13.3	6.6	4.6		Kunitz containing protein	s/protinh Kunitz	TICK-L	2e-21	1.05109	Kunitz containing protein	s/ku bilaris 40-560	papilin, isoform G	1E-017	gi|281362745	753	34	27	82	25	1564	40	7
Am-12039	81	Am-12039	501	M	*	SIG	21-22	18.417	8.45	16.206	8.71	S	1	0.033	0.932	0.054	ExpAA=3.63 First60=3.52 PredHel=0 Topology=o	0						0.22		12	1	14.5	6.6	4.2		Kunitz containing protein	s/protinh Kunitz	TICK-L	6e-16	0.883562	Kunitz containing protein	s/ku bilaris 45-214	alpha-1-microglobulin/bikunin-like protein	2E-015	gi|196476859	150	35	91	103	12	6	10	1
Am-18251	80	Am-18251	627	C	*	CYT		23.381	9.32			S	3	0.174	0.595	0.177	ExpAA=9.47 First60=9.47 PredHel=0 Topology=o	0						0.3		17	1	17.8	5.3	5.3		Kunitz containing protein	s/protinh Kunitz	TICK-TB2	2e-30	0.920732	Kunitz containing protein	s/ku bilaris	thrombin inhibitor	6E-028	gi|196476612	148	39	81	92	2	1	36	1
Am-18250	80	Am-18250	585	M	*	SIG	25-26	22.033	9.33	18.982	9.34	S	2	0.016	0.915	0.138	ExpAA=0.05 First60=0.05 PredHel=0 Topology=o	0						0.32		15	0	14.4	5.7	6.7		Kunitz containing protein	s/protinh Kunitz	TICK-L	7e-28	0.616379	Kunitz containing protein	s/ku bilaris1	thrombin inhibitor	5E-027	gi|196476612	143	39	79	87	7	25	47	1
Am-2587	78	Am-2587	480	V	*	SIG	29-30	18.276	8.87	15.243	9.11	S	2	0.008	0.946	0.196	ExpAA=18.90 First60=18.63 PredHel=1 Topology=o10-32i	1	13.8	6.3	79.9		127	0.46		12	0	8.8	11.3	3.1		Kunitz containing protein	s/protinh Kunitz	TICK-L	6e-27	0.512931	Kunitz containing protein	s/ku bilaris	similar to Kunitz-like protease inhibitor	2E-022	gi|198418644	284	37	30	84	27	489	39	5
Am-26260	71	Am-26260	495	M	*	SIG	21-22	18.39	9.35	16.187	9.41	S	1	0.022	0.958	0.043	ExpAA=17.94 First60=17.93 PredHel=1 Topology=i7-26o	1	11.6	84.1	4.3		138	0.46	C(3.28)	15	0	14	9.1	6.7		Kunitz containing protein	s/protinh Kunitz	TICK-L	2e-36	0.577586	Kunitz containing protein	s/ku bilaris	thrombin inhibitor	1E-034	gi|40890046	162	42	98	94	7	2	8	1
Am-12192	67	Am-12192	449	G		BL	26-27	17.233	9.03	14.487	9.1	S	3	0.06	0.664	0.178	ExpAA=19.87 First60=19.85 PredHel=1 Topology=o5-27i	1	14.7	3.3	82		123	0.49	C(3.58)	15	0	13.3	4.7	7.3		Kunitz containing protein	s/protinh Kunitz	TICK-TB2	1e-18	0.599057	Kunitz containing protein	s/ku bilaris40-73	dathoxin-4	1E-005	gi|196476823	52	47	50	28	2	33	89	1
Am-31541	64	Am-31541	836	M		CYT		32.274	5			_	1	0.086	0.069	0.9	ExpAA=0.00 First60=0.00 PredHel=0 Topology=o	0						0.32		18	0	13.3	6.1	4.7		putative kunitz-type peptidase inhibitor	s/protinh Kunitz	TICK-TB2	1e-21	0.811828	putative kunitz-type peptidase inhibitor	s/ku bilaris 40-306	papilin, isoform G	8E-009	gi|281362745	711	23	25	169	47	1621	15	6
Am-4371	63	Am-4371	540	M	*	SIG	21-22	19.945	9.49	17.754	9.47	S	1	0.052	0.907	0.052	ExpAA=0.09 First60=0.09 PredHel=0 Topology=o	0						0.45		14	0	11.2	10.6	4.5		Kunitz containing protein	s/protinh Kunitz	TICK-L	6e-38	0.647343	Kunitz containing protein	s/ku bilaris	thrombin inhibitor	3E-060	gi|196476612	168	59	92	68	0	1	1	1
Am-19852	63	Am-19852	591	M	*	SIG	23-24	22.178	4.77	19.64	4.82	S	1	0.018	0.979	0.068	ExpAA=7.70 First60=7.70 PredHel=0 Topology=o	0						0.38		15	3	13.8	7.7	5.6		Kunitz containing protein	s/protinh Kunitz	TICK-L	3e-22	1.05109	Kunitz containing protein	s/ku bilaris 40-560	papilin, isoform G	2E-017	gi|281362745	813	37	29	77	18	1564	30	9
Am-13973	60	Am-13973	516	H	*	CYT		19.348	9.2			_	3	0.255	0.073	0.748	ExpAA=0.01 First60=0.01 PredHel=0 Topology=o	0						0.5		14	0	9.9	11.1	4.1		Kunitz containing protein	s/protinh Kunitz	TICK-L	8e-30	0.710145	Kunitz containing protein	s/ku bilaris	serine proteinase inhibitor, putative	5E-028	gi|241999004	473	47	97	63	8	12	1	7
Am-26256	60	Am-26256	555	M	*	SIG	38-39	21.198	9.84	16.943	9.8	S	4	0.074	0.551	0.308	ExpAA=16.95 First60=16.93 PredHel=0 Topology=o	0						0.35		15	0	12	6.5	4.9		Kunitz containing protein	s/protinh Kunitz	TICK-L	4e-31	0.59633	Kunitz containing protein	s/ku bilaris4	thrombin inhibitor	3E-021	gi|40890046	131	36	80	84	1	11	36	1
Am-4576	59	Am-4576	585	D	*	BL		22.22	8.7			_	3	0.067	0.276	0.728	ExpAA=18.94 First60=18.41 PredHel=1 Topology=i21-38o	1	8.8	80.4	10.8		156	0.33	Y(3.02)	14	0	13.9	7.2	3.6		Kunitz containing protein	s/protinh Kunitz	TICK-TB2	8e-13	0.270992	Kunitz containing protein	s/ku	tissue factor pathway inhibitor 2 precursor	3E-009	gi|33354271	194	29	83	103	11	11	21	2
Am-18603	57	Am-18603	534	M	*	SIG	23-24	20.259	9.59	17.628	9.68	S	1	0.024	0.962	0.076	ExpAA=5.71 First60=5.71 PredHel=0 Topology=o	0						0.4	C(3.24)	16	0	10.7	7.9	6.8		Kunitz containing protein	s/protinh Kunitz	TICK-L	3e-28	0.581897	Kunitz containing protein	s/ku bilaris	thrombin inhibitor	1E-024	gi|40890046	163	35	99	107	5	3	13	1
Am-41670	57	Am-41670	432	M	*	SIG	17-18	16.206	4.38	14.292	4.34	S	2	0.094	0.75	0.119	ExpAA=0.16 First60=0.16 PredHel=0 Topology=o	0						0.56	C(3.01)	12	0	7.7	9.8	4.9		Kunitz containing protein	s/protinh Kunitz	TICK-L	9e-35	0.613527	Kunitz containing protein	s/ku bilaris4	boophilin	6E-057	gi|17529564	138	67	98	45	0	2	4	1
Am-53639	53	Am-53639	486	F	*	CYT		18.668	9.1			M	3	0.799	0.022	0.304	ExpAA=0.00 First60=0.00 PredHel=0 Topology=o	0						0.44		13	0	10.6	8.1	8.1		Kunitz containing protein	s/protinh Kunitz	TICK-TB2	1e-33	0.853503	Kunitz containing protein	s/ku bilaris4	similar to Kunitz-like protease inhibitor	6E-026	gi|198418644	361	41	39	74	6	410	29	5
Am-26262	51	Am-26262	444	Y	*	CYT		16.743	9.43			_	2	0.075	0.126	0.875	ExpAA=0.00 First60=0.00 PredHel=0 Topology=o	0						0.54	C(3.66)	15	0	11.6	8.8	7.5		Kunitz containing protein	s/protinh Kunitz	TICK-TB2	1e-34	0.476191	Kunitz containing protein	s/ku bilaris	thrombin inhibitor	4E-035	gi|40890046	139	47	84	68	1	12	10	2
Am-10568	42	Am-10568	519	M	*	SIG	21-22	19.109	7.93	16.821	7.66	S	1	0.014	0.969	0.055	ExpAA=8.09 First60=8.08 PredHel=0 Topology=o	0						0.39		12	0	8.7	7	4.1		Kunitz containing protein	s/protinh Kunitz	TICK-L	2e-19	0.557789	Kunitz containing protein	s/ku 40-495	MEChanosensory abnormality family member (mec-1)	4E-012	gi|72000432	1816	35	91	70	5	44	44	10
Am-30500	37	Am-30500	543	F	*	CYT		20.688	8.99			_	2	0.196	0.054	0.801	ExpAA=0.00 First60=0.00 PredHel=0 Topology=o	0						0.38		12	0	12.2	7.2	5.6		Kunitz containing protein	s/protinh Kunitz	TICK-L	2e-13	0.198485	Kunitz containing protein	s/ku bilaris40-142	hypothetical protein isoform 2	1E-008	gi|50750047	214	35	70	61	1	57	43	2
Am-40563	36	Am-40563	654	E	*	CYT		24.756	4.75			_	2	0.044	0.23	0.895	ExpAA=2.54 First60=2.54 PredHel=0 Topology=o	0						0.36		15	0	15.7	7.4	4.6		Kunitz containing protein	s/protinh Kunitz	TICK-L	1e-21	0.993378	Kunitz containing protein	s/ku bilaris 40-560	papilin, putative	6E-017	gi|242022723	719	38	25	83	21	1589	46	7
Am-46959	30	Am-46959	471	M	*	SIG	26-27	18.364	9.18	15.502	9.22	S	4	0.034	0.626	0.239	ExpAA=10.22 First60=10.18 PredHel=1 Topology=o4-21i	1	10.9	2.6	86.5		135	0.33	W(3.)	10	1	14.7	3.2	3.2		Kunitz containing protein	s/protinh Kunitz	TICK-TB2	8e-23	0.973154	Kunitz containing protein	s/ku bilaris40-94	hypothetical protein TcasGA2_TC010195	8E-006	gi|270010741	611	29	22	85	9	1600	19	9
Am-15786	27	Am-15786	540	V	*	SIG	33-34	20.887	9.35	17.171	9.18	S	2	0.047	0.821	0.137	ExpAA=21.41 First60=21.40 PredHel=1 Topology=i12-34o	1	12.3	81	6.7		145	0.43	C(3.)	15	0	9.5	8.9	6.1		Kunitz containing protein	s/protinh Kunitz	TICK-TB2	5e-24	0.195455	Kunitz containing protein	s/ku bilaris2	similar to Kunitz-like protease inhibitor	1E-021	gi|198418644	282	40	30	82	12	489	43	2
Am-55267	25	Am-55267	549	M	*	SIG	21-22	21.093	9.75	18.684	9.73	S	2	0.157	0.942	0.01	ExpAA=16.41 First60=16.41 PredHel=1 Topology=i5-22o	1	9.3	87.9	2.7		160	0.49	C(3.15)	16	0	10.4	8.8	4.9		Kunitz containing protein	s/protinh Kunitz	TICK-L	3e-39	0.647343	Kunitz containing protein	s/ku bilaris	thrombin inhibitor	1E-080	gi|196476612	182	71	100	52	1	1	1	1
Am-17658	23	Am-17658	501	M	*	SIG	16-17	18.798	8.41	17.176	8.46	S	1	0.056	0.921	0.066	ExpAA=2.48 First60=1.98 PredHel=0 Topology=o	0						0.28		13	0	12	4.8	5.4		Kunitz containing protein	s/protinh Kunitz	TICK-TB2	2e-23	0.993421	Kunitz containing protein	s/ku bilaris40-64	bilaris	6E-012	gi|307006423	172	28	97	127	22	6	3	1
Am-3712	22	Am-3712	333	S	*	CYT		11.245	9.4			_	3	0.265	0.098	0.685	ExpAA=0.05 First60=0.05 PredHel=0 Topology=o	0						0.48		7	0	15.5	6.4	.		Kunitz containing protein	s/protinh Kunitz	TICK-TB2	9e-12	0.333333	Kunitz containing protein	s/ku bilaris 40-447	KUN-4, putative	1E-022	gi|241573427	158	48	94	51	1	4	2	2
Am-22290	22	Am-22290	648	Y	*	CYT		24.999	8.72			_	4	0.415	0.055	0.675	ExpAA=0.00 First60=0.00 PredHel=0 Topology=o	0						0.45	C(3.83)	23	0	10.7	6	7.4	1 | 24 GNSFVKR|SV 0.734 *ProP* |	Kunitz containing protein	s/protinh Kunitz	TICK-TB2	3e-95	0.469108	Kunitz containing protein	s/ku bilaris40-101	papilin, isoform F	8E-022	gi|281362743	656	31	24	149	16	1612	1	7
Am-15779	21	Am-15779	428	K		CYT		16.122	9.06			_	3	0.291	0.036	0.71	ExpAA=0.00 First60=0.00 PredHel=0 Topology=o	0						0.5	C(3.26)	13	0	14.7	9.8	6.3		Kunitz containing protein	s/protinh Kunitz	TICK-TB2	8e-32	0.59322	Kunitz containing protein	s/ku	KUN-4, putative	4E-030	gi|241573427	160	45	95	63	5	1	10	2
Am-55110	14	Am-55110	549	M	*	SIG	21-22	21.139	9.73	18.739	9.71	S	2	0.157	0.946	0.01	ExpAA=16.44 First60=16.44 PredHel=1 Topology=i5-22o	1	9.3	87.9	2.7		160	0.49	C(3.15)	16	0	9.3	8.8	4.9		Kunitz containing protein	s/protinh Kunitz	TICK-L	2e-39	0.647343	Kunitz containing protein	s/ku bilaris	thrombin inhibitor	4E-080	gi|196476612	182	71	100	53	1	1	1	1
Am-12040	13	Am-12040	501	M	*	SIG	21-22	18.448	7.95	16.224	8.36	S	1	0.034	0.932	0.056	ExpAA=2.95 First60=2.86 PredHel=0 Topology=o	0						0.23		12	1	13.3	6.6	4.2		Kunitz containing protein	s/protinh Kunitz	TICK-L	3e-16	0.890411	Kunitz containing protein	s/ku bilaris 45-214	alpha-1-microglobulin/bikunin-like protein	2E-015	gi|196476859	152	34	92	106	12	6	10	1
Am-2102	13	Am-2102	492	M	*	SIG	19-20	18.255	5.01	16.251	4.9	S	1	0.03	0.915	0.106	ExpAA=0.15 First60=0.15 PredHel=0 Topology=o	0						0.42		13	0	15.3	6.7	4.9		Kunitz containing protein	s/protinh Kunitz	TICK-TB2	7e-22	0.946429	Kunitz containing protein	s/ku bilaris40-64	bilaris	1E-010	gi|307006423	143	31	80	100	14	34	23	1
Am-27990	11	Am-27990	687	M	*	SIG	30-31	25.984	9.13	22.417	9.09	S	2	0.043	0.789	0.181	ExpAA=14.28 First60=14.27 PredHel=0 Topology=o	0						0.43	C(3.14)	20	0	11.4	8.3	9.6		Kunitz containing protein	s/protinh Kunitz	TICK-TB2	1e-49	0.937198	Kunitz containing protein	s/ku bilaris40-101	hypothetical protein TcasGA2_TC010195	3E-015	gi|270010741	617	33	22	107	16	1591	57	8
Am-47751	7	Am-47751	640	E	*	SIG	25-26	24.237	8.59	21.718	8.59	S	1	0.03	0.912	0.086	ExpAA=4.20 First60=4.20 PredHel=0 Topology=o	0						0.35		14	3	12.2	5.2	6.1		Kunitz containing protein	s/protinh Kunitz	TICK-L	1e-13	0.262121	Kunitz containing protein	s/ku bilaris40-142	hypothetical protein Y55F3BR.2	3E-008	gi|193206866	439	26	28	162	54	462	14	3
Am-9890	7	Am-9890	513	M		SIG	21-22	18.989	9.29	16.845	9.21	S	2	0.064	0.853	0.065	ExpAA=0.35 First60=0.34 PredHel=0 Topology=o	0						0.32		9	3	16.3	9.9	5.2		Kunitz containing protein	s/protinh Kunitz	TICK-L	7e-29	0.449275	Kunitz containing protein	s/ku bilaris3	thrombin inhibitor	6E-023	gi|40890046	132	48	80	47	0	12	82	3
Am-2101	6	Am-2101	492	M	*	SIG	19-20	18.176	5.34	16.157	5.18	S	1	0.036	0.914	0.095	ExpAA=0.73 First60=0.73 PredHel=0 Topology=o	0						0.42		12	0	13.5	8.6	3.7		Kunitz containing protein	s/protinh Kunitz	TICK-TB2	7e-17	0.946429	Kunitz containing protein	s/ku bilaris40-64	tissue factor pathway inhibitor 2	5E-010	gi|91754176	108	33	47	74	11	99	33	2
Am-34007	6	Am-34007	666	S		SIG	20-21	23.456	9.01	21.215	8.77	M	2	0.815	0.14	0.042	ExpAA=0.06 First60=0.02 PredHel=0 Topology=o	0						0.39		16	0	11.2	5.8	4.5		Kunitz containing protein	s/protinh Kunitz	TICK-TB2	1e-25	0.665254	Kunitz containing protein	s/ku pentalaris	serine proteinase inhibitor, putative	9E-025	gi|241177867	175	42	91	78	4	15	85	2
Am-42791	5	Am-42791	446	K		CYT		17.23	8.91			_	2	0.147	0.092	0.768	ExpAA=0.30 First60=0.04 PredHel=0 Topology=o	0						0.45		12	0	11.4	8.1	4.7		Kunitz containing protein	s/protinh Kunitz	TICK-L	6e-29	0.556034	Kunitz containing protein	s/ku bilaris	serine proteinase inhibitor, putative	6E-027	gi|241999004	473	52	97	51	6	16	1	7
Am-15787	5	Am-15787	525	R	*	CYT		20.295	9.12			_	5	0.269	0.168	0.451	ExpAA=0.06 First60=0.05 PredHel=0 Topology=o	0						0.46	C(3.5)	17	0	11.5	8	5.7		Kunitz containing protein	s/protinh Kunitz	TICK-TB2	9e-24	0.193939	Kunitz containing protein	s/ku bilaris2	similar to Alpha 1 microglobulin/bikunin	3E-022	gi|118099129	121	40	35	78	22	216	34	3
Am-10427	5	Am-10427	567	P	*	CYT		20.871	8.45			S	5	0.075	0.554	0.387	ExpAA=0.24 First60=0.01 PredHel=0 Topology=o	0						0.32		14	3	12.8	8	11.2		Kunitz containing protein	s/protinh Kunitz	TICK-TB2	2e-41	0.9	Kunitz containing protein	s/ku bilaris4	serine proteinase inhibitor, putative	8E-027	gi|241999004	463	39	95	75	1	20	16	7
Monolaris
Am-3058	438	Am-3058	486	M	*	SIG	22-23	18.279	8.65	16.038	8.84	S	1	0.028	0.903	0.061	ExpAA=14.37 First60=14.37 PredHel=0 Topology=o	0						0.35		11	0	18	5	6.8		Kunitz containing protein	s/protinh Kunitz	TICK-L	2e-14	0.810458	Kunitz containing protein	s/ku bilaris 45-214	hypothetical protein	6E-016	gi|260908518	140	31	94	101	6	1	8	1
Am-15508	295	Am-15508	423	M	*	SIG	17-18	15.55	7.47	13.646	8.03	S	2	0.02	0.927	0.167	ExpAA=0.04 First60=0.04 PredHel=0 Topology=o	0						0.29	C(3.33)	13	0	11.4	5	6.4		Kunitz containing protein	s/protinh Kunitz	TICK-TB2	2e-27	0.389205	Kunitz containing protein	s/ku bilaris40-73	papilin, putative	2E-008	gi|242022723	630	31	22	77	12	1600	21	7
Am-26683	259	Am-26683	1386	M	*	SIG	18-19	51.9	8.27	50.024	8.17	S	2	0.043	0.823	0.176	ExpAA=0.02 First60=0.02 PredHel=0 Topology=o	0						0.23		14	0	11.7	8.2	4.6		Kunitz containing protein	s/protinh Kunitz	TICK-L	3e-24	0.80137	Kunitz containing protein	s/ku	alpha-1-microglobulin/bikunin-like protein	7E-020	gi|196476859	116	40	70	70	2	40	35	1
Am-5236	223	Am-5236	492	G	*	CYT		18.238	9.25			_	4	0.375	0.042	0.71	ExpAA=0.01 First60=0.00 PredHel=0 Topology=o	0						0.42	C(3.3)	15	0	13.5	9.8	3.7		Kunitz containing protein	s/protinh Kunitz	TICK-TB2	4e-21	0.309659	Kunitz containing protein	s/ku bilaris40-73	dathoxin-4	4E-006	gi|196476823	58	38	56	36	2	33	86	1
Am-12379	220	Am-12379	357	K	*	BL		13.679	9.79			M	4	0.698	0.02	0.415	ExpAA=0.30 First60=0.28 PredHel=0 Topology=i	0						0.48	C(3.04)	10	1	16.9	5.9	6.8		Kunitz containing protein	s/protinh Kunitz	TICK-TB2	4e-24	0.409091	Kunitz containing protein	s/ku bilaris40-73	dathoxin-4	9E-009	gi|196476823	59	43	57	34	2	33	41	1
Am-10413	213	Am-10413	555	D	*	CYT		20.784	6.1			M	5	0.413	0.22	0.33	ExpAA=1.72 First60=1.72 PredHel=0 Topology=o	0						0.31		11	0	14.7	5.4	3.3	1 | 17 KPIRSGR|QV 0.698 *ProP* |	Kunitz containing protein	s/protinh Kunitz	TICK-TB2	4e-16	0.940828	Kunitz containing protein	s/ku bilaris40-64	putative kunitz-type peptidase inhibitor	1E-013	gi|29725656	152	32	91	108	19	7	33	1
Am-4410	205	Am-4410	369	M	*	SIG	-1	13.507	5.15			S	2	0.025	0.905	0.164	ExpAA=0.57 First60=0.57 PredHel=0 Topology=o	0						0.29		10	2	13.1	7.4	4.9		Kunitz containing protein	s/protinh Kunitz	TICK-TB2	2e-09	1.04464	Kunitz containing protein	s/ku	KUN-2 precursor-like protein	4E-004	gi|196476829	107	26	96	86	11	1	1	1
Am-25935	157	Am-25935	462	M	*	SIG	26-27	17.239	7.95	14.303	5.4	S	1	0.094	0.921	0.021	ExpAA=0.03 First60=0.01 PredHel=0 Topology=o	0						0.28		12	3	16.3	6.5	5.2		Kunitz containing protein	s/protinh Kunitz	SWISSP	8e-15	0.476191	Kunitz containing protein	s/ku	beta-amyloid precursor-like protein	9E-013	gi|196476650	95	36	94	70	15	1	6	1
Am-933	154	Am-933	549	M	*	BL	35-36	21.184	7.47	17.172	8.44	S	4	0.007	0.845	0.618	ExpAA=0.10 First60=0.10 PredHel=0 Topology=o	0						0.27		15	0	12.1	4.9	6		putative kunitz-type peptidase inhibitor	s/protinh Kunitz	TICK-L	8e-16	0.835938	putative kunitz-type peptidase inhibitor	s/ku monolaris 45-97	alpha-1-microglobulin/bikunin precursor-like protein	5E-016	gi|196476869	102	39	75	62	3	27	76	1
Am-36674	146	Am-36674	339	N	*	SIG	42-43	12.314	6.91	7.838	4.88	M	4	0.707	0.311	0.069	ExpAA=21.18 First60=20.42 PredHel=1 Topology=i21-40o	1	17	64.3	18.8		72	0.3		4	4	20.5	7.1	6.3		Kunitz containing protein	s/protinh Kunitz	SMART	5e-10	0.622641	Kunitz containing protein	s/ku	chymotrypsin inhibitor precursor	3E-011	gi|194360417	58	55	74	26	1	1	22	1
Am-12688	142	Am-12688	396	M	*	SIG	22-23	14.209	5.75	11.859	6.77	S	1	0.014	0.945	0.099	ExpAA=1.85 First60=1.84 PredHel=0 Topology=o	0						0.37	C(3.28)	12	0	13	7.6	7.6		Kunitz containing protein	s/protinh Kunitz	TICK-TB2	4e-24	0.352273	Kunitz containing protein	s/ku bilaris40-73	papilin, isoform F	1E-005	gi|281362743	660	30	24	82	23	1586	19	8
Am-10709	139	Am-10709	405	M	*	SIG	18-19	15.361	9.6	13.467	9.61	S	2	0.108	0.901	0.025	ExpAA=17.97 First60=17.97 PredHel=1 Topology=o6-23i	1	12.7	4.5	82.8		111	0.44	C(3.48)	13	0	9.7	5.2	5.2	1 | 32 HDRRCRR|RN 0.527 *ProP* |	Kunitz containing protein	s/protinh Kunitz	TICK-TB2	2e-27	0.377841	Kunitz containing protein	s/ku bilaris40-73	trypsin inhibitor	2E-005	gi|163791	81	31	50	58	5	76	51	1
Am-21656	136	Am-21656	483	M	*	SIG	23-24	18.578	9.24	16.062	9.08	M	4	0.705	0.343	0.014	ExpAA=1.75 First60=1.74 PredHel=0 Topology=o	0						0.4		10	1	17.5	1.9	6.3		Kunitz containing protein	s/protinh Kunitz	TICK-TB2	8e-23	0.946309	Kunitz containing protein	s/ku bilaris40-94	papilin	0.001	gi|170031256	294	21	12	105	20	1405	34	3
Am-2487	126	Am-2487	465	M	*	SIG	22-23	17.292	4	14.922	3.96	S	1	0.022	0.911	0.096	ExpAA=0.01 First60=0.01 PredHel=0 Topology=o	0						0.49		8	2	19.5	7.1	3.9		Kunitz containing protein	s/protinh Kunitz	TICK-L	4e-14	0.648352	Kunitz containing protein	s/ku mono 40-293	thrombin inhibitor	1E-016	gi|196476608	92	39	74	59	5	13	42	1
Am-33183	116	Am-33183	318	M	*	CYT		12.337	8.4			_	2	0.132	0.054	0.837	ExpAA=0.02 First60=0.02 PredHel=0 Topology=i	0						0.51		8	0	10.5	5.7	1.9		Kunitz containing protein	s/protinh Kunitz	TICK-L	2e-12	0.686275	Kunitz containing protein	s/ku bilaris 45-214	Kunitz-type protease inhibitor	5E-011	gi|196476875	97	40	66	61	10	42	2	1
Am-18870	107	Am-18870	426	K	*	CYT		15.962	9.18			S	4	0.174	0.402	0.179	ExpAA=1.17 First60=1.17 PredHel=0 Topology=o	0						0.33		9	4	17	7.8	7.1		putative kunitz-type peptidase inhibitor	s/protinh Kunitz	SMART	0.46		putative kunitz-type peptidase inhibitor	s/ku	papilin, putative	1E-005	gi|242022723	624	32	22	56	7	1606	47	7
Am-13081	105	Am-13081	486	M	*	SIG	17-18	18.131	8.78	16.241	8.66	S	2	0.047	0.853	0.202	ExpAA=0.02 First60=0.01 PredHel=0 Topology=o	0						0.38		10	0	11.8	9.9	5.6		Kunitz containing protein	s/protinh Kunitz	TICK-L	7e-26	0.938356	Kunitz containing protein	s/ku monolaris 45-97	alpha-1-microglobulin/bikunin	4E-027	gi|196476656	155	38	94	100	12	1	1	1
Am-18447	102	Am-18447	510	E	*	CYT		19.379	9.12			_	5	0.03	0.412	0.577	ExpAA=0.05 First60=0.05 PredHel=0 Topology=o	0						0.37		11	0	7.7	7.7	5.9		Kunitz containing protein	s/protinh Kunitz	TICK-L	6e-25	0.705479	Kunitz containing protein	s/ku monolaris 45-97	Kunitz-type serine protease inhibitor	2E-027	gi|196476865	151	42	92	88	4	6	14	1
Am-25978	101	Am-25978	429	M	*	SIG	22-23	16.471	4.45	14.037	4.27	S	4	0.294	0.628	0.047	ExpAA=0.00 First60=0.00 PredHel=0 Topology=o	0						0.42		10	2	14.8	4.9	4.2		Kunitz containing protein	s/protinh Kunitz	TICK-L	2e-15	0.630137	Kunitz containing protein	s/ku mono 40-293	thrombin inhibitor	2E-016	gi|196476608	92	42	74	56	8	11	14	1
Am-24871	101	Am-24871	471	M	*	BL	21-22	18.696	9.21	16.234	9.02	S	5	0.396	0.468	0.045	ExpAA=4.25 First60=0.03 PredHel=0 Topology=o	0						0.41	W(4.)	10	1	9	6.4	7.1		Kunitz containing protein	s/protinh Kunitz	TICK-TB2	5e-36	0.959731	Kunitz containing protein	s/ku bilaris40-94	papilin, isoform G	2E-006	gi|281362745	577	28	20	85	2	1612	29	4
Am-7262	98	Am-7262	357	M	*	ANC		13.47	5.27	8.646	4.58	S	1	0.101	0.937	0.054	ExpAA=23.65 First60=23.41 PredHel=1 Topology=o20-42i	1	18.6	16.9	64.4		76	0.42	C(3.04)	10	0	9.3	8.5	7.6		Kunitz containing protein	s/protinh Kunitz	TICK-TB2	7e-33	0.972222	Kunitz containing protein	s/ku monolaris1	hypothetical protein	6E-006	gi|68051229	89	29	87	64	5	1	25	1
Am-13239	96	Am-13239	486	M	*	SIG	25-26	17.986	8.53	15.316	8.18	S	1	0.017	0.923	0.081	ExpAA=1.71 First60=1.70 PredHel=0 Topology=o	0						0.32		11	4	15.5	5.6	8.1	1 | 146 HKTRRRR|DV 0.719 *ProP* |	Kunitz containing protein	s/protinh Kunitz	TICK-TB2	2e-20	0.777778	Kunitz containing protein	s/ku monolaris1	papilin, isoform F	3E-006	gi|281362743	580	27	21	86	29	1598	16	9
Am-25939	96	Am-25939	453	M	*	SIG	20-21	17.036	9.31	14.869	9.22	S	1	0.029	0.94	0.06	ExpAA=9.73 First60=9.73 PredHel=0 Topology=o	0						0.33		10	0	12	7.3	4		putative kunitz-type peptidase inhibitor	s/protinh Kunitz	TICK-L	7e-10	0.684783	putative kunitz-type peptidase inhibitor	s/ku	serine proteinase inhibitor	1E-007	gi|260908544	67	38	50	42	4	54	28	1
Am-37862	92	Am-37862	240	M	*	SIG	21-22	8.621	9.98	6.529	9.69	S	2	0.188	0.883	0.011	ExpAA=14.93 First60=14.92 PredHel=1 Topology=i5-22o	1	21.5	72.2	6.3		57	0.54		6	0	13.9	12.7	5.1		Kunitz containing protein	s/protinh Kunitz	SMART	2e-18	0.962264	Kunitz containing protein	s/ku	chymotrypsin inhibitor precursor	2E-019	gi|194360417	71	56	90	31	0	9	8	1
Am-4577	91	Am-4577	537	M	*	SIG	20-21	20.342	8.76	18.28	8.56	S	2	0.169	0.771	0.074	ExpAA=8.06 First60=7.78 PredHel=0 Topology=o	0						0.36		13	0	13.5	7.9	3.9		Kunitz containing protein	s/protinh Kunitz	TICK-TB2	3e-11	0.660714	Kunitz containing protein	s/ku	similar to MGC108301 protein	5E-009	gi|118085836	178	32	75	87	11	25	22	2
Am-45006	87	Am-45006	297	M	*	SIG	21-22	10.875	5.82	8.61	5.44	S	1	0.011	0.963	0.091	ExpAA=15.54 First60=15.53 PredHel=1 Topology=i5-22o	1	17.3	77.6	5.1		76	0.37	C(3.29)	9	0	8.2	10.2	7.1		Kunitz containing protein	s/protinh Kunitz	TICK-TB2	2e-33	0.907407	Kunitz containing protein	s/ku monolaris1	hypothetical protein TcasGA2_TC010195	2E-009	gi|270010741	610	46	22	31	3	1598	24	10
Am-24872	87	Am-24872	471	M	*	SIG	21-22	18.683	9.13	16.257	8.92	M	5	0.458	0.407	0.029	ExpAA=2.46 First60=0.16 PredHel=0 Topology=o	0						0.4	W(4.)	10	1	9.6	5.8	7.1		Kunitz containing protein	s/protinh Kunitz	TICK-TB2	2e-35	0.993289	Kunitz containing protein	s/ku bilaris40-94	papilin, isoform G	1E-006	gi|281362745	577	29	20	84	2	1612	22	5
Am-25979	85	Am-25979	429	M	*	SIG	22-23	16.416	4.27	14.014	4.09	S	4	0.274	0.636	0.054	ExpAA=0.00 First60=0.00 PredHel=0 Topology=o	0						0.44		10	2	14.8	4.9	4.2		Kunitz containing protein	s/protinh Kunitz	TICK-TB2	3e-19	0.777778	Kunitz containing protein	s/ku mono 40-293	thrombin inhibitor	7E-017	gi|196476608	92	42	74	56	8	11	14	1
Am-26354	85	Am-26354	291	M	*	SIG	20-21	10.986	6.69	8.791	5.62	S	1	0.053	0.895	0.057	ExpAA=1.65 First60=1.65 PredHel=0 Topology=o	0						0.44	C(3.36)	9	0	5.2	6.3	4.2		putative kunitz-type peptidase inhibitor	s/protinh Kunitz	TICK-L	7e-07	0.75	putative kunitz-type peptidase inhibitor	s/ku	serine proteinase inhibitor	4E-006	gi|260908350	78	29	51	56	4	61	22	1
Am-17979	80	Am-17979	513	G	*	SIG	33-34	19.007	9.88	15.463	10.14	S	5	0.071	0.502	0.499	ExpAA=19.55 First60=19.49 PredHel=1 Topology=i21-43o	1	12.9	74.7	12.4		127	0.25		9	0	14.1	6.5	6.5	1 | 113 LRPRHRR|AG 0.559 *ProP* |	Kunitz containing protein	s/protinh Kunitz	HS	0.0003		Kunitz containing protein	s/ku	papilin, isoform G	2E-004	gi|281362745	561	62	20	11	0	1745	102	8
Am-30491	75	Am-30491	1017	M	*	SIG	30-31	36.961	5.29	34.044	5.36	S	1	0.028	0.952	0.059	ExpAA=16.87 First60=15.55 PredHel=0 Topology=o	0						0.24		22	0	13	5.9	7.1		Kunitz containing protein	s/protinh Kunitz	TICK-L	1e-10	0.912088	Kunitz containing protein	s/ku	similar to Kunitz-like protease inhibitor	3E-008	gi|198438076	272	31	52	89	9	56	181	3
Am-34891	71	Am-34891	321	R	*	SIG	37-38	11.845	5.52	7.82	4.74	S	4	0.123	0.518	0.132	ExpAA=21.39 First60=21.39 PredHel=1 Topology=o15-37i	1	20.8	14.2	65.1		69	0.44		6	3	18.9	7.5	5.7		Kunitz containing protein	s/protinh Kunitz	TICK-TB2	1e-21	0.201365	Kunitz containing protein	s/ku monolaris2	serine proteinase inhibitor, putative	3E-014	gi|241999004	480	53	98	24	0	2	21	7
Am-19984	68	Am-19984	372	Y	*	SIG	19-20	14.091	9.66	11.963	9.7	S	2	0.163	0.826	0.056	ExpAA=0.11 First60=0.11 PredHel=0 Topology=o	0						0.46		7	0	13	6.5	1.6		Kunitz containing protein	s/protinh Kunitz	TICK-L	4e-10	0.534722	Kunitz containing protein	s/ku	Kunitz-type trypsin inhibitor	1E-005	gi|292698375	64	40	52	42	6	55	30	1
Am-28114	66	Am-28114	549	E	*	ANC		20.912	4.87			M	5	0.583	0.067	0.434	ExpAA=17.44 First60=6.10 PredHel=1 Topology=i52-74o	1	12.1	59.3	28.6		108	0.37		10	3	17	4.9	3.8		Kunitz containing protein	s/protinh Kunitz	TICK-L	2e-13	0.615385	Kunitz containing protein	s/ku mono 40-293	thrombin inhibitor	2E-011	gi|196476608	99	33	79	72	15	27	82	1
Am-40757	66	Am-40757	471	M	*	SIG	24-25	18.122	9.13	15.308	8.81	S	4	0.544	0.795	0.003	ExpAA=17.30 First60=15.65 PredHel=1 Topology=o4-21i	1	10.9	2.6	86.5		135	0.35	W(3.)	10	0	9.6	7.1	5.1		Kunitz containing protein	s/protinh Kunitz	TICK-TB2	4e-25	0.932886	Kunitz containing protein	s/ku bilaris40-94	MEChanosensory abnormality family member (mec-9)	0.002	gi|71987124	146	24	18	115	23	9	11	1
Am-25936	64	Am-25936	360	M	*	SIG	26-27	13.316	5.77	10.371	4.75	S	1	0.076	0.928	0.026	ExpAA=0.35 First60=0.02 PredHel=0 Topology=i	0						0.39	C(3.01)	10	5	13.4	6.7	5.9		Kunitz containing protein	s/protinh Kunitz	TICK-L	7e-15	0.819277	Kunitz containing protein	s/ku	beta-amyloid precursor-like protein	1E-012	gi|196476650	96	36	95	71	15	1	6	1
Am-40720	61	Am-40720	579	M	*	SIG	22-23	21.949	8.26	19.482	8.29	S	1	0.021	0.953	0.056	ExpAA=20.19 First60=20.19 PredHel=1 Topology=i5-24o	1	9.9	87.5	2.6		168	0.42		10	0	18.8	5.7	2.6		Kunitz containing protein	s/protinh Kunitz	TICK-L	1e-19	0.732026	Kunitz containing protein	s/ku monolaris 45-524	putative secreted protein	2E-011	gi|196476851	133	28	86	99	6	16	49	1
Am-7471	60	Am-7471	522	K	*	SIG	26-27	20.165	8.63	17.205	8.82	S	1	0.015	0.955	0.128	ExpAA=1.05 First60=1.05 PredHel=0 Topology=o	0						0.31		14	0	11.6	4.6	6.4		Kunitz containing protein	s/protinh Kunitz	TICK-L	6e-15	0.835938	Kunitz containing protein	s/ku monolaris 45-97	alpha-1-microglobulin/bikunin	2E-015	gi|196476656	101	38	61	63	3	56	68	1
Am-47874	58	Am-47874	327	F	*	SIG	31-32	12.348	9.69	9.066	9.88	S	1	0.02	0.958	0.097	ExpAA=18.38 First60=18.38 PredHel=1 Topology=o10-29i	1	17.6	9.3	73.1		79	0.51		8	0	7.4	9.3	6.5	1 | 52 PECRLRR|DR 0.505 *ProP* |	Kunitz containing protein	s/protinh Kunitz	SMART	7e-16	0.962264	Kunitz containing protein	s/ku monolaris2	similar to Alpha 1 microglobulin/bikunin	1E-012	gi|118099129	106	57	31	22	0	223	43	2
Am-31928	56	Am-31928	381	M	*	SIG	22-23	13.941	5.27	11.686	5.05	S	1	0.028	0.947	0.086	ExpAA=0.48 First60=0.46 PredHel=0 Topology=o	0						0.36		8	1	19.8	7.1	4		Kunitz containing protein	s/protinh Kunitz	TICK-TB2	1e-14	0.962121	Kunitz containing protein	s/ku	KUN-2 precursor-like protein	1E-005	gi|196476829	109	29	98	80	4	1	3	1
Am-10066	54	Am-10066	387	L	*	BL		14.521	6.32			_	4	0.247	0.112	0.597	ExpAA=21.18 First60=19.07 PredHel=1 Topology=i39-61o	1	17.2	52.3	30.5		67	0.32		7	0	14.1	5.5	3.9		Kunitz containing protein	s/protinh Kunitz	TICK-TB2	3e-22	0.108779	Kunitz containing protein	s/ku monolaris2	serine protease inhibitor, putative	2E-013	gi|240990666	135	50	76	30	0	9	64	2
Am-28644	51	Am-28644	366	M	*	SIG	23-24	14.324	9.38	11.769	9.6	S	1	0.022	0.962	0.07	ExpAA=8.93 First60=8.93 PredHel=0 Topology=o	0						0.38		8	0	6.6	5	5		putative kunitz-type peptidase inhibitor	s/protinh Kunitz	TICK-L	7e-07	0.617021	putative kunitz-type peptidase inhibitor	s/ku	PaPiliN-like protein	4E-013	gi|196476648	111	36	90	72	5	3	4	1
Am-42004	50	Am-42004	471	M	*	SIG	21-22	18.721	8.8	16.296	8.68	S	3	0.143	0.722	0.05	ExpAA=0.08 First60=0.07 PredHel=0 Topology=o	0						0.4	W(3.5)	10	0	9	5.8	7.1		Kunitz containing protein	s/protinh Kunitz	TICK-TB2	4e-36	0.959731	Kunitz containing protein	s/ku bilaris40-94	podocalyxin-like 2	1E-005	gi|292626059	87	31	15	62	8	90	20	1
Am-25498	43	Am-25498	363	M	*	CYT		13.299	8.52			_	2	0.127	0.042	0.878	ExpAA=0.00 First60=0.00 PredHel=0 Topology=o	0						0.47	C(3.28)	11	0	20.8	10	3.3	1 | 111 TTRRSRR|SG 0.840 *ProP* |	putative kunitz-type peptidase inhibitor	s/protinh Kunitz	TICK-TB2	4e-09	0.537815	putative kunitz-type peptidase inhibitor	s/ku	WAP four-disulfide core domain 8-like	0.002	gi|297460657	81	27	25	61	2	161	14	1
Am-21758	42	Am-21758	420	M	*	SIG	39-40	15.7	7.45	11.439	5.29	S	1	0.06	0.904	0.064	ExpAA=14.61 First60=14.61 PredHel=0 Topology=o	0						0.35		11	0	7.2	11.5	5		Kunitz containing protein	s/protinh Kunitz	TICK-TB2	9e-25	0.851852	Kunitz containing protein	s/ku	thrombin inhibitor	5E-008	gi|196476608	55	42	44	34	3	26	45	1
Am-13513	40	Am-13513	390	M	*	SIG	17-18	12.889	5.65	11.075	5.18	S	2	0.026	0.908	0.174	ExpAA=0.34 First60=0.20 PredHel=0 Topology=o	0						0.45	C(3.33)	12	3	21.7	7.8	5.4		Kunitz containing protein	s/protinh Kunitz	TICK-TB2	8e-22	0.613527	Kunitz containing protein	s/ku bilaris40-73	putative secreted protein	0.008	gi|67083441	44	47	55	24	3	32	83	1
Am-9889	37	Am-9889	462	M	*	CYT		17.362	9.95			_	5	0.378	0.196	0.392	ExpAA=18.21 First60=3.08 PredHel=0 Topology=o	0						0.39		8	0	15	3.9	3.9		Kunitz containing protein	s/protinh Kunitz	TICK-L	3e-18	0.271552	Kunitz containing protein	s/ku	kunitz-type protease inhibitor 2	1E-013	gi|114051792	143	50	58	27	0	38	78	2
Am-12378	36	Am-12378	354	M	*	CYT		13.667	9.72			M	4	0.658	0.039	0.327	ExpAA=0.24 First60=0.23 PredHel=0 Topology=o	0						0.48	C(3.06)	10	0	15.4	6.8	7.7		Kunitz containing protein	s/protinh Kunitz	TICK-TB2	5e-25	0.427273	Kunitz containing protein	s/ku bilaris40-73	dathoxin-4	9E-009	gi|196476823	59	43	57	34	2	33	40	1
Am-39673	35	Am-39673	324	M	*	SIG	23-24	12.047	9.61	9.596	9.73	S	1	0.021	0.959	0.064	ExpAA=0.42 First60=0.42 PredHel=0 Topology=o	0						0.35	C(3.01)	9	0	11.2	8.4	6.5		Kunitz containing protein	s/protinh Kunitz	SMART	8e-13	0.981132	Kunitz containing protein	s/ku monolaris1	pancreatic trypsin inhibitor precursor	5E-012	gi|296481032	62	50	68	32	2	30	21	1
Am-21657	34	Am-21657	483	M	*	BL	23-24	18.612	9.24	16.072	9.08	M	4	0.714	0.437	0.009	ExpAA=4.27 First60=4.26 PredHel=0 Topology=o	0						0.38		10	1	16.9	1.9	6.3		Kunitz containing protein	s/protinh Kunitz	TICK-TB2	8e-23	0.946309	Kunitz containing protein	s/ku bilaris40-94	papilin	0.001	gi|170031256	294	21	12	105	20	1405	34	3
Am-54548	33	Am-54548	339	M	*	SIG	20-21	12.568	10.12	10.393	10.19	S	1	0.028	0.931	0.047	ExpAA=9.81 First60=9.43 PredHel=0 Topology=o	0						0.48		8	0	9.8	13.4	6.3		Kunitz containing protein	s/protinh Kunitz	TICK-TB2	5e-13	0.857143	Kunitz containing protein	s/ku monolaris1	hypothetical protein	1E-014	gi|68051229	99	42	96	58	4	5	7	1
Am-33310	33	Am-33310	324	M	*	SIG	25-26	12.437	10.51	9.544	10.2	S	1	0.061	0.962	0.02	ExpAA=7.85 First60=7.85 PredHel=0 Topology=i	0						0.52	C(3.01)	9	0	11.2	5.6	6.5		Kunitz containing protein	s/protinh Kunitz	TICK-TB2	9e-12	0.936937	Kunitz containing protein	s/ku monolaris1	pancreatic trypsin inhibitor precursor	7E-010	gi|296481032	61	42	67	36	2	31	22	1
Am-28934	33	Am-28934	318	G	*	CYT		11.815	9.23			_	4	0.328	0.046	0.728	ExpAA=0.11 First60=0.11 PredHel=0 Topology=o	0						0.34		7	0	12.4	7.6	3.8		Kunitz containing protein	s/protinh Kunitz	SMART	1e-13	1	Kunitz containing protein	s/ku	Kunitz/Bovine pancreatic trypsin inhibitor domain containing protein	3E-009	gi|170585160	1563	40	98	35	0	4	11	13
Am-18191	32	Am-18191	369	G	*	CYT		13.762	8.9			_	4	0.332	0.04	0.701	ExpAA=0.00 First60=0.00 PredHel=0 Topology=o	0						0.35	N(3.18)	9	0	12.3	8.2	4.1		Kunitz containing protein	s/protinh Kunitz	TICK-L	2e-08	0.693182	Kunitz containing protein	s/ku	papilin, isoform G	3E-007	gi|281362745	705	43	25	32	0	1609	28	11
Am-13176	31	Am-13176	184	M		CYT		7.311	6.87			_	2	0.178	0.052	0.843	ExpAA=0.00 First60=0.00 PredHel=0 Topology=i	0						0.62	C(3.47)N(3.13)	6	1	12.9	4.8	3.2		Kunitz containing protein	s/protinh Kunitz	TICK-TB2	8e-11	0.56383	Kunitz containing protein	s/ku monolaris3	Kunitz/Bovine pancreatic trypsin inhibitor domain containing protein	7E-006	gi|170572685	866	39	73	34	0	299	1	3
Am-39183	30	Am-39183	339	M	*	SIG	20-21	12.805	9.94	10.543	10.02	S	1	0.047	0.945	0.027	ExpAA=2.23 First60=2.18 PredHel=0 Topology=o	0						0.45	C(3.2)	10	1	10.7	8	5.4		Kunitz containing protein	s/protinh Kunitz	TICK-L	1e-17	0.383399	Kunitz containing protein	s/ku monolaris1	serine protease inhibitor	4E-013	gi|211926868	80	41	68	47	3	1	4	1
Am-18498	30	Am-18498	432	D	*	SIG	25-26	15.618	8.84	12.959	9.04	S	2	0.028	0.843	0.083	ExpAA=7.21 First60=6.29 PredHel=0 Topology=o	0						0.33		11	0	9.8	9.8	3.5		Kunitz containing protein	s/protinh Kunitz	TICK-L	2e-12	0.335404	Kunitz containing protein	s/ku	C. elegans protein ZK287.4, partially confirmed by transcript evidence	4E-007	gi|206994336	1004	47	78	28	1	100	15	6
Am-13082	28	Am-13082	483	E	*	BL	-1	17.93	8.79			S	5	0.053	0.563	0.52	ExpAA=0.03 First60=0.01 PredHel=0 Topology=o	0						0.39		10	0	11.3	10	5.6		Kunitz containing protein	s/protinh Kunitz	TICK-L	9e-26	0.938356	Kunitz containing protein	s/ku monolaris 45-97	Kunitz-type serine protease inhibitor	3E-024	gi|196476865	151	39	92	96	12	5	4	1
Am-49959	28	Am-49959	540	E		CYT		16.184	9.72			_	3	0.093	0.191	0.698	ExpAA=7.59 First60=7.53 PredHel=0 Topology=o	0						0.43		10	0	8.3	6.1	5		Kunitz containing protein	s/protinh Kunitz	TICK-L	9e-27	0.794521	Kunitz containing protein	s/ku monolaris 45-97	Kunitz-type serine protease inhibitor	7E-028	gi|196476865	121	50	73	62	5	37	45	1
Am-46321	23	Am-46321	297	M	*	SIG	20-21	10.67	4.63	8.462	4.48	S	1	0.017	0.965	0.054	ExpAA=13.58 First60=13.58 PredHel=0 Topology=o	0						0.42	C(3.29)	9	0	14.3	7.1	8.2		Kunitz containing protein	s/protinh Kunitz	TICK-TB2	8e-24	0.916667	Kunitz containing protein	s/ku monolaris1	serine protease inhibitor	7E-007	gi|211926868	86	31	73	62	5	8	10	1
Am-28113	22	Am-28113	246	M	*	CYT		9.28	3.84			_	1	0.052	0.057	0.956	ExpAA=0.00 First60=0.00 PredHel=0 Topology=o	0						0.66	C(3.1)	7	2	19.8	3.7	2.5		Kunitz containing protein	s/protinh Kunitz	TICK-TB2	1e-09	0.444444	Kunitz containing protein	s/ku	thrombin inhibitor	5E-007	gi|196476608	50	42	40	32	5	48	2	1
Am-39674	21	Am-39674	393	G	*	SIG	46-47	14.263	9.97	9.658	9.85	S	5	0.444	0.579	0.083	ExpAA=20.80 First60=20.80 PredHel=1 Topology=i21-43o	1	16.9	66.9	16.2		87	0.34		9	0	11.5	10.8	5.4		Kunitz containing protein	s/protinh Kunitz	SMART	5e-13	0.830189	Kunitz containing protein	s/ku monolaris1	pancreatic trypsin inhibitor precursor	2E-011	gi|296481032	62	50	68	32	2	30	44	1
Am-46958	21	Am-46958	471	M	*	SIG	26-27	18.323	9.17	15.462	9.21	S	4	0.03	0.648	0.265	ExpAA=10.20 First60=10.18 PredHel=1 Topology=o4-21i	1	10.9	2.6	86.5		135	0.34	W(3.)	10	1	14.1	3.2	3.2		Kunitz containing protein	s/protinh Kunitz	TICK-TB2	4e-23	0.973154	Kunitz containing protein	s/ku bilaris40-94	hypothetical protein F22E12.1	1E-005	gi|32567054	100	26	13	76	7	40	46	2
Am-15249	21	Am-15249	378	D	*	BL	33-34	13.92	8.04	10.583	8.38	_	5	0.011	0.638	0.731	ExpAA=17.84 First60=17.83 PredHel=1 Topology=i12-31o	1	15.2	75.2	9.6		94	0.35	C(3.15)	11	0	8.8	8.8	4		Kunitz containing protein	s/protinh Kunitz	TICK-TB2	2e-08	0.658537	Kunitz containing protein	s/ku 40-495	hypothetical protein K10D3.4	1E-006	gi|17508193	497	38	54	37	0	184	66	5
Am-15103	19	Am-15103	273	M	*	CYT		10.594	9.77			_	5	0.619	0.012	0.62	ExpAA=0.00 First60=0.00 PredHel=0 Topology=o	0						0.61	C(3.58)	9	0	7.8	11.1	6.7		Kunitz containing protein	s/protinh Kunitz	SMART	7e-13	0.981132	Kunitz containing protein	s/ku monolaris4	boophilin	9E-012	gi|17529566	119	56	85	25	1	20	29	2
Am-49958	18	Am-49958	483	M	*	SIG	26-27	18.176	9.21	15.339	9.19	S	2	0.087	0.78	0.146	ExpAA=0.01 First60=0.00 PredHel=0 Topology=o	0						0.38		11	0	8.1	8.1	6.9		Kunitz containing protein	s/protinh Kunitz	TICK-L	3e-30	0.9375	Kunitz containing protein	s/ku monolaris 45-97	Kunitz-type serine protease inhibitor	2E-034	gi|196476825	157	48	95	83	7	1	1	1
Am-13178	17	Am-13178	270	M	*	SIG	19-20	10.187	4.58	8.157	4.58	S	1	0.018	0.963	0.059	ExpAA=6.86 First60=6.85 PredHel=0 Topology=o	0						0.39		7	0	11.2	5.6	2.2		Kunitz containing protein	s/protinh Kunitz	TICK-TB2	6e-11	0.808511	Kunitz containing protein	s/ku monolaris3	hypothetical protein Y55F3BR.2	4E-006	gi|193206866	404	46	25	26	0	453	40	4
Am-20177	17	Am-20177	246	M	*	SIG	24-25	8.816	7.58	6.368	6.21	S	1	0.096	0.908	0.02	ExpAA=10.32 First60=10.32 PredHel=0 Topology=o	0						0.39		6	0	14.8	8.6	6.2		Kunitz containing protein	s/protinh Kunitz	SMART	1e-18	1	Kunitz containing protein	s/ku	chymotrypsin inhibitor precursor	2E-023	gi|194360417	76	64	96	29	4	4	1	1
Am-8929	17	Am-8929	225	M	*	CYT		8.729	5.08			_	2	0.082	0.14	0.839	ExpAA=0.00 First60=0.00 PredHel=0 Topology=i	0						0.6	C(3.39)	7	0	9.5	6.8	6.8		putative kunitz-type peptidase inhibitor	s/protinh Kunitz	TICK-L	9e-07	0.695652	putative kunitz-type peptidase inhibitor	s/ku	serine proteinase inhibitor	4E-005	gi|260908544	60	35	45	40	5	63	7	1
Am-45005	15	Am-45005	297	M	*	SIG	21-22	10.87	5.82	8.61	5.44	S	1	0.011	0.963	0.091	ExpAA=15.54 First60=15.53 PredHel=1 Topology=i5-22o	1	17.3	77.6	5.1		76	0.37	C(3.29)	9	0	8.2	10.2	7.1		Kunitz containing protein	s/protinh Kunitz	TICK-TB2	2e-33	0.907407	Kunitz containing protein	s/ku monolaris1	hypothetical protein TcasGA2_TC010195	2E-009	gi|270010741	610	46	22	31	3	1598	24	10
Am-18448	15	Am-18448	513	M	*	CYT		19.412	8.98			_	4	0.41	0.041	0.634	ExpAA=0.00 First60=0.00 PredHel=0 Topology=o	0						0.38		10	3	11.2	7.6	5.9	1 | 10 HPNRKTR|SR 0.631 *ProP* |	Kunitz containing protein	s/protinh Kunitz	TICK-L	5e-24	0.705479	Kunitz containing protein	s/ku monolaris 45-97	Kunitz-type serine protease inhibitor	4E-025	gi|196476865	122	46	74	66	3	35	45	1
Am-15788	15	Am-15788	312	T		CYT		12.351	9.87			_	3	0.158	0.095	0.747	ExpAA=0.00 First60=0.00 PredHel=0 Topology=i	0						0.48		8	2	11.4	7.6	4.8		Kunitz containing protein	s/protinh Kunitz	SMART	6e-15	1	Kunitz containing protein	s/ku monolaris4	similar to Kunitz-like protease inhibitor	3E-010	gi|198418644	282	50	30	31	1	489	5	4
Am-2103	15	Am-2103	321	H	*	CYT		11.958	6.96			_	2	0.067	0.105	0.902	ExpAA=0.15 First60=0.15 PredHel=0 Topology=o	0						0.46		8	0	12.3	8.5	7.5		Kunitz containing protein	s/protinh Kunitz	TICK-TB2	2e-11	0.505952	Kunitz containing protein	s/ku bilaris40-64	trophoblast Kunitz domain protein 1 precursor	3E-006	gi|296481028	47	43	14	27	1	303	11	1
Am-80964	14	Am-80964	297	M	*	SIG	21-22	10.869	5	8.58	4.8	S	1	0.016	0.969	0.07	ExpAA=8.98 First60=8.91 PredHel=0 Topology=o	0						0.42	C(3.66)	10	0	10.2	10.2	7.1		Kunitz containing protein	s/protinh Kunitz	TICK-TB2	6e-32	0.907407	Kunitz containing protein	s/ku monolaris1	hypothetical protein	3E-008	gi|5911698	76	36	90	51	8	5	7	1
Am-32220	14	Am-32220	393	M		CYT		13.784	8.9			_	2	0.054	0.166	0.902	ExpAA=1.77 First60=0.22 PredHel=0 Topology=o	0						0.36		9	0	10.6	3.8	5.3		Kunitz containing protein	s/protinh Kunitz	SMART	5e-08	0.735849	Kunitz containing protein	s/ku	KUN-2, putative	9E-007	gi|241740321	80	34	32	54	4	99	50	1
Am-10067	13	Am-10067	345	G	*	BL		12.56	7.73			_	4	0.174	0.35	0.616	ExpAA=18.32 First60=18.32 PredHel=1 Topology=o33-55i	1	19.3	28.9	51.8		59	0.36		7	2	15.8	7	6.1		Kunitz containing protein	s/protinh Kunitz	TICK-TB2	6e-22	0.108779	Kunitz containing protein	s/ku monolaris2	serine protease inhibitor, putative	3E-013	gi|240990666	129	53	73	26	0	15	52	2
Am-60724	12	Am-60724	399	M	*	CYT		15.286	9.23			_	2	0.14	0.029	0.857	ExpAA=0.03 First60=0.03 PredHel=0 Topology=o	0						0.39		7	0	18.2	5.3	6.1		Kunitz containing protein	s/protinh Kunitz	TICK-L	2e-08	0.954545	Kunitz containing protein	s/ku	MIP14133p	6E-006	gi|262399453	56	36	63	36	1	28	76	1
Am-31876	11	Am-31876	396	M	*	ANC		14.488	8.5			_	4	0.156	0.304	0.546	ExpAA=22.94 First60=22.94 PredHel=1 Topology=o32-54i	1	16.8	24.4	58.8		77	0.4	C(3.01)	11	0	17.6	7.6	3.1		putative kunitz-type peptidase inhibitor	s/protinh Kunitz	TICK-TB2	7e-14	0.947368	putative kunitz-type peptidase inhibitor	s/ku	ixolaris 2A	0.006	gi|67083501	66	29	40	47	4	87	57	1
Am-18253	11	Am-18253	273	R	*	CYT		9.991	8.19			_	2	0.083	0.139	0.853	ExpAA=0.00 First60=0.00 PredHel=0 Topology=o	0						0.34	C(3.18)	8	1	16.7	6.7	5.6		Kunitz containing protein	s/protinh Kunitz	TICK-TB2	8e-13	0.402439	Kunitz containing protein	s/ku monolaris	thrombin inhibitor	4E-010	gi|196476612	122	43	67	37	2	27	3	2
Am-11573	11	Am-11573	351	S	*	SIG	39-40	13.44	9.5	9.23	9.24	S	5	0.262	0.37	0.185	ExpAA=6.01 First60=6.01 PredHel=0 Topology=i	0						0.38		8	2	12.9	6.9	6.9		Kunitz containing protein	s/protinh Kunitz	TICK-TB2	3e-18	0.225256	Kunitz containing protein	s/ku monolaris2	tissue factor pathway inhibitor (lipoprotein-associated coagulation inhibitor)	5E-012	gi|119887381	223	52	74	28	1	43	48	3
Am-19050	11	Am-19050	1155	W	*	BL		42.47	8.57			_	4	0.065	0.42	0.739	ExpAA=22.80 First60=22.77 PredHel=1 Topology=i29-51o	1	5.7	86.7	7.6		333	0.24		20	5	15.6	6.5	6	1 | 248 AVSRKFR|SQ 0.670 *ProP* |	putative kunitz-type peptidase inhibitor	s/protinh Kunitz	TICK-TB2	5e-25	1.01754	putative kunitz-type peptidase inhibitor	s/ku	serine proteinase inhibitor, putative	2E-024	gi|241158289	151	38	92	99	13	1	162	2
Am-31542	10	Am-31542	503	M		CYT		19.189	4.93			_	1	0.088	0.07	0.897	ExpAA=0.00 First60=0.00 PredHel=0 Topology=o	0						0.38		13	0	13.7	7.1	4.2		putative kunitz-type peptidase inhibitor	s/protinh Kunitz	TICK-L	1e-07	0.664949	putative kunitz-type peptidase inhibitor	s/ku bilaris 40-306	papilin, putative	4E-006	gi|242022723	621	27	22	118	35	1669	24	5
Am-26261	9	Am-26261	231	M	*	CYT		8.681	8.78			_	2	0.11	0.101	0.855	ExpAA=0.00 First60=0.00 PredHel=0 Topology=o	0						0.53	C(3.3)N(3.28)	7	3	17.1	6.6	5.3		Kunitz containing protein	s/protinh Kunitz	SMART	3e-17	0.962264	Kunitz containing protein	s/ku	hypothetical protein BRAFLDRAFT_199584	7E-014	gi|260797471	50	58	85	21	0	1	9	1
Am-13193	9	Am-13193	696	M	*	BL	-1	25.2	9.45			M	3	0.845	0.349	0.065	ExpAA=51.73 First60=21.16 PredHel=2 Topology=i26-45o144-166i	2	17.7	42.9	39.4			0.37		8	1	11.3	8.2	10		Kunitz containing protein	s/protinh Kunitz	SMART	6e-09	0.660377	Kunitz containing protein	s/ku	hypothetical protein AaeL_AAEL004587	4E-005	gi|157106696	71	36	5	46	1	46	60	1
Am-38184	8	Am-38184	237	R	*	CYT		8.943	4.68			_	1	0.08	0.062	0.923	ExpAA=0.00 First60=0.00 PredHel=0 Topology=i	0						0.66	C(3.67)W(3.)Y(3.34)	8	1	9	11.5	7.7		Kunitz containing protein	s/protinh Kunitz	TICK-TB2	4e-26	0.712963	Kunitz containing protein	s/ku monolaris1	similar to papilin	2E-006	gi|156551686	639	38	26	33	1	1398	1	10
Am-45004	8	Am-45004	297	M	*	SIG	21-22	10.864	5.82	8.61	5.44	S	1	0.011	0.963	0.091	ExpAA=15.54 First60=15.53 PredHel=1 Topology=i5-22o	1	17.3	77.6	5.1		76	0.37	C(3.29)	9	0	8.2	10.2	7.1		Kunitz containing protein	s/protinh Kunitz	TICK-TB2	2e-33	0.907407	Kunitz containing protein	s/ku monolaris1	hypothetical protein TcasGA2_TC010195	2E-009	gi|270010741	610	46	22	31	3	1598	24	10
Am-11784	8	Am-11784	330	M	*	SIG	21-22	12.703	4.73	10.412	4.61	S	1	0.016	0.969	0.054	ExpAA=9.56 First60=9.56 PredHel=0 Topology=o	0						0.4		9	0	10.1	5.5	3.7		Kunitz containing protein	s/protinh Kunitz	TICK-L	9e-10	0.321608	Kunitz containing protein	s/ku 40-495	Kunitz/Bovine pancreatic trypsin inhibitor domain containing protein	1E-007	gi|170585160	1566	50	98	26	1	1	38	13
Am-12375	8	Am-12375	435	S	*	BL	-1	16.681	9.16			S	4	0.075	0.56	0.204	ExpAA=18.58 First60=18.55 PredHel=1 Topology=o5-27i	1	15.3	3.5	81.3		117	0.52	C(3.98)	16	0	13.2	3.5	7.6		Kunitz containing protein	s/protinh Kunitz	TICK-TB2	6e-19	0.636792	Kunitz containing protein	s/ku bilaris40-73	dathoxin-4	8E-006	gi|196476823	53	46	51	29	2	33	89	1
Am-70968	8	Am-70968	663	M	*	SIG	16-17	25.471	9.11	23.822	9.19	S	2	0.066	0.764	0.156	ExpAA=0.10 First60=0.10 PredHel=0 Topology=o	0						0.4	C(3.58)	22	0	11.8	4.5	7.3		Kunitz containing protein	s/protinh Kunitz	TICK-TB2	3e-35	0.563636	Kunitz containing protein	s/ku bilaris40-101	putative secreted protein	3E-006	gi|22164266	149	31	45	102	12	174	41	2
Am-8117	8	Am-8117	252	L	*	SIG	17-18	9.286	9.27	7.47	9.5	S	3	0.058	0.785	0.208	ExpAA=0.00 First60=0.00 PredHel=0 Topology=o	0						0.39		6	0	16.9	9.6	2.4		Kunitz containing protein	s/protinh Kunitz	TICK-TB2	7e-18	0.309322	Kunitz containing protein	s/ku	similar to GA17283-PA	0.023	gi|115928262	56	37	5	39	7	235	13	1
Am-38183	7	Am-38183	285	M	*	SIG	19-20	10.724	4.85	8.572	4.64	S	1	0.015	0.963	0.061	ExpAA=0.92 First60=0.91 PredHel=0 Topology=o	0						0.44	C(3.43)	9	0	7.4	9.6	6.4		Kunitz containing protein	s/protinh Kunitz	TICK-TB2	7e-31	0.87037	Kunitz containing protein	s/ku monolaris1	similar to papilin	2E-006	gi|156551686	635	38	26	33	1	1398	22	10
Am-3057	7	Am-3057	375	L	*	CYT		13.999	9.92			_	4	0.248	0.21	0.519	ExpAA=0.01 First60=0.01 PredHel=0 Topology=o	0						0.41		9	0	16.9	5.6	4		Kunitz containing protein	s/protinh Kunitz	SMART	1e-16	1	Kunitz containing protein	s/ku monolaris	serine protease inhibitor	3E-013	gi|211926868	69	45	58	38	0	28	42	1
Am-17659	7	Am-17659	411	V	*	CYT		15.617	9.57			M	3	0.835	0.022	0.253	ExpAA=0.00 First60=0.00 PredHel=0 Topology=o	0						0.41		7	0	19.9	6.6	3.7		Kunitz containing protein	s/protinh Kunitz	TICK-TB2	7e-08	0.473684	Kunitz containing protein	s/ku	trophoblast Kunitz domain protein 1-like	5E-005	gi|194672662	76	29	22	56	3	273	19	1
Am-17316	6	Am-17316	276	M	*	SIG	16-17	10.198	3.97	8.56	3.97	S	2	0.036	0.917	0.148	ExpAA=0.10 First60=0.10 PredHel=0 Topology=o	0						0.49	C(3.15)	8	0	11	5.5	1.1		putative kunitz-type peptidase inhibitor	s/protinh Kunitz	TICK-TB2	2e-13	0.92	putative kunitz-type peptidase inhibitor	s/ku mono40-220	C. elegans protein Y43F8B.3d, partially confirmed by transcript evidence	0.051	gi|225875083	573	40	32	24	0	267	27	3
Am-12273	6	Am-12273	231	M	*	CYT		8.981	9.3			_	1	0.055	0.108	0.91	ExpAA=0.22 First60=0.22 PredHel=0 Topology=o	0						0.57	N(3.64)	6	1	10.5	6.6	6.6	2 | 64 QSARKRR|FS 0.754 *ProP* | 70 RFSRHRR|PS 0.647 *ProP* |	Kunitz containing protein	s/protinh Kunitz	TICK-TB2	4e-09	0.531915	Kunitz containing protein	s/ku monolaris3	serine proteinase inhibitor, putative	8E-008	gi|241651299	129	38	39	41	12	43	12	2
Am-111301	6	Am-111301	363	M	*	CYT		14.067	4.58			_	2	0.114	0.055	0.9	ExpAA=0.00 First60=0.00 PredHel=0 Topology=o	0						0.47	Y(3.26)	9	0	17.5	4.2	3.3		Kunitz containing protein	s/protinh Kunitz	TICK-L	2e-11	0.797386	Kunitz containing protein	s/ku monolaris 45-524	hypothetical protein	8E-010	gi|260908518	94	31	63	66	2	45	19	1
Am-91891	6	Am-91891	513	M	*	SIG	27-28	19.303	5.76	16.453	6.05	S	1	0.032	0.964	0.036	ExpAA=21.43 First60=21.42 PredHel=1 Topology=o10-32i	1	12.9	5.9	81.2		138	0.3		10	0	15.9	5.3	3.5		Kunitz containing protein	s/protinh Kunitz	TICK-L	8e-14	0.803922	Kunitz containing protein	s/ku monolaris 45-524	putative secreted protein	3E-009	gi|196476849	127	26	83	95	4	17	38	1
Am-27900	6	Am-27900	550	G		CYT		20.542	9.08			_	2	0.037	0.207	0.814	ExpAA=0.35 First60=0.35 PredHel=0 Topology=o	0						0.4	C(3.31)	17	1	15.2	7.6	10.3		Kunitz containing protein	s/protinh Kunitz	TICK-TB2	1e-40	0.748792	Kunitz containing protein	s/ku bilaris40-101	dathoxin-4	4E-010	gi|196476823	69	44	66	39	2	33	89	1
Am-88685	6	Am-88685	207	A	*	CYT		8.059	8.62			M	5	0.569	0.035	0.562	ExpAA=0.00 First60=0.00 PredHel=0 Topology=i	0						0.65	C(3.16)N(3.26)	6	0	5.9	8.8	4.4		Kunitz containing protein	s/protinh Kunitz	TICK-TB2	7e-17	0.104962	Kunitz containing protein	s/ku	colostrum trypsin inhibitor, putative	1E-013	gi|241065392	59	51	97	29	0	3	1	1
Am-74363	6	Am-74363	153	M	*	CYT		5.805	6.06			_	2	0.102	0.137	0.819	ExpAA=0.00 First60=0.00 PredHel=0 Topology=o	0						0.62	C(3.58)W(3.12)	5	0	8	10	4		Kunitz containing protein	s/protinh Kunitz	TICK-TB2	1e-16	0.242038	Kunitz containing protein	s/ku	thrombin inhibitor haemalin	5E-010	gi|217034827	105	68	75	11	0	34	2	2
Am-39672	5	Am-39672	309	M	*	SIG	25-26	11.426	9.44	8.673	9.47	S	1	0.02	0.974	0.043	ExpAA=16.97 First60=16.97 PredHel=1 Topology=o4-23i	1	18.6	3.9	77.5		79	0.34	C(3.16)	9	0	11.8	8.8	5.9		Kunitz containing protein	s/protinh Kunitz	TICK-L	3e-12	0.884058	Kunitz containing protein	s/ku monolaris1	pancreatic trypsin inhibitor precursor	2E-011	gi|296481032	62	48	68	33	2	30	23	1
Am-4579	5	Am-4579	315	C	*	CYT		11.59	8.68			_	3	0.174	0.127	0.73	ExpAA=2.03 First60=1.58 PredHel=0 Topology=o	0						0.37		5	4	21.2	4.8	5.8		Kunitz containing protein	s/protinh Kunitz	CDD	0.012		Kunitz containing protein	s/ku	Chain I, The Geometry Of The Reactive Site And Of The Peptide Groups In Trypsin,	0.005	gi|230373	36	46	64	21	2	5	1	1
Am-10411	5	Am-10411	507	M	*	SIG	19-20	18.875	4.95	16.97	4.86	S	2	0.049	0.825	0.145	ExpAA=0.03 First60=0.03 PredHel=0 Topology=o	0						0.39		11	1	16.7	6	4.8		Kunitz containing protein	s/protinh Kunitz	TICK-TB2	1e-18	0.952381	Kunitz containing protein	s/ku bilaris40-64	bilaris	1E-012	gi|307006423	162	27	91	120	17	6	5	1
Am-46960	5	Am-46960	359	C		CYT		14.174	9.32			_	3	0.31	0.043	0.721	ExpAA=0.05 First60=0.00 PredHel=0 Topology=i	0						0.42	W(3.25)	10	1	16.7	3.3	3.3		Kunitz containing protein	s/protinh Kunitz	TICK-TB2	5e-21	0.785235	Kunitz containing protein	s/ku bilaris40-94	similar to Papilin CG33103-PB, isoform B isoform 1	4E-005	gi|110756487	394	26	14	81	9	1619	2	6
Am-17318	241	Am-17318	288	M	*	SIG	19-20	10.537	4.2	8.509	4.1	S	1	0.02	0.957	0.061	ExpAA=4.73 First60=4.73 PredHel=0 Topology=o	0						0.44		6	0	11.6	4.2	6.3		putative kunitz-type peptidase inhibitor	s/protinh Kunitz	TICK-TB2	2e-10	0.84	putative kunitz-type peptidase inhibitor	s/ku mono40-220	SCO-spondin	0.43	gi|198421098	33	47	1	18	1	2894	48	1
Am-1523	204	Am-1523	288	M	*	SIG	21-22	10.728	4.3	8.576	4.22	S	1	0.026	0.948	0.054	ExpAA=15.88 First60=15.88 PredHel=1 Topology=o4-21i	1	17.9	4.2	77.9		74	0.55		7	0	11.6	6.3	.		putative kunitz-type peptidase inhibitor	s/protinh Kunitz	TICK-TB2	6e-08	0.87	putative kunitz-type peptidase inhibitor	s/ku mono40-220	savignygrin	1.6	gi|21435981	71	31	88	50	2	8	9	1
Am-18452	175	Am-18452	417	M	*	SIG	20-21	15.166	8.94	12.952	8.77	S	1	0.064	0.894	0.056	ExpAA=0.69 First60=0.69 PredHel=0 Topology=o	0						0.27		6	4	15.2	8.7	8.7		hypothetical secreted protein	s/protinh Kunitz	HS	0.99		hypothetical secreted protein	s/kunitzlike	hypothetical secreted peptide precursor	0.038	gi|307006465	61	32	78	42	1	1	1	1
Am-29918	150	Am-29918	465	M	*	SIG	19-20	17.453	4.3	15.48	4.23	S	1	0.023	0.942	0.085	ExpAA=11.55 First60=11.53 PredHel=0 Topology=o	0						0.42		11	0	13	5.8	2.6		Kunitz containing protein	s/protinh Kunitz	TICK-TB2	1e-15	0.887574	Kunitz containing protein	s/ku bilaris40-64	putative kunitz-type peptidase inhibitor	3E-013	gi|29725656	144	30	86	105	10	7	7	1
Am-40421	104	Am-40421	816	M	*	SIG	17-18	30.763	5.35	28.85	5.16	S	2	0.102	0.896	0.03	ExpAA=0.80 First60=0.80 PredHel=0 Topology=o	0						0.32		19	0	14.4	6.3	5.5		putative kunitz-type peptidase inhibitor	s/protinh Kunitz	TICK-TB2	6e-24	0.951613	putative kunitz-type peptidase inhibitor	s/ku bilaris 40-306	bilaris	7E-005	gi|307006423	139	26	78	113	22	30	107	1
Am-25721	87	Am-25721	339	Y	*	CYT		12.143	5.4			_	2	0.128	0.049	0.891	ExpAA=0.00 First60=0.00 PredHel=0 Topology=o	0						0.42		7	0	13.4	10.7	6.3		troponin, putative	s/protinh Kunitz	TICK-TB2	1e-15	0.730769	troponin, putative	uc	troponin, putative	3E-006	gi|241851654	32	80	13	7	2	76	12	1
Am-17188	85	Am-17188	288	M	*	SIG	19-20	10.817	4.64	8.818	4.54	S	1	0.019	0.958	0.065	ExpAA=5.15 First60=5.15 PredHel=0 Topology=o	0						0.41		7	1	9.5	7.4	1.1		putative kunitz-type peptidase inhibitor	s/protinh Kunitz	TICK-TB2	4e-11	0.93	putative kunitz-type peptidase inhibitor	s/ku mono40-220	seminal fluid protein 24Bc	0.066	gi|281364350	75	32	76	54	4	1	1	1
Am-43546	72	Am-43546	288	M	*	SIG	37-38	10.537	4.7	6.45	4.73	S	4	0.013	0.829	0.511	ExpAA=17.37 First60=17.37 PredHel=1 Topology=o15-37i	1	23.2	15.8	61.1		58	0.41		6	0	18.9	6.3	4.2		Distant kunitz	s/protinh Kunitz	HS	0.36		Distant kunitz	s/kunliike 40-575	AGAP004143-PA	11	gi|158291518	54	32	3	37	5	390	1	1
Am-36690	50	Am-36690	630	G	*	CYT		23.72	9.35			_	2	0.056	0.262	0.874	ExpAA=8.31 First60=2.70 PredHel=0 Topology=o	0						0.32		13	0	15.3	5.7	4.3		Kunitz containing protein	s/protinh Kunitz	TICK-TB2	1e-24	0.859873	Kunitz containing protein	s/ku bilaris40-94	hypothetical protein AND_11609	0.054	gi|312377175	56	36	2	37	4	1473	77	1
Am-14543	49	Am-14543	285	M	*	SIG	19-20	10.679	4.91	8.646	4.87	S	1	0.018	0.952	0.098	ExpAA=2.86 First60=2.86 PredHel=0 Topology=o	0						0.37		7	0	13.8	7.4	2.1		putative kunitz-type peptidase inhibitor	s/protinh Kunitz	TICK-TB2	4e-08	0.79	putative kunitz-type peptidase inhibitor	s/ku mono40-220	Disagregin; AltName: Full=Platelet aggregation activation inhibitor	0.15	gi|544163	57	31	97	45	13	1	20	1
Am-25722	40	Am-25722	312	M	*	CYT		11.169	6.7			_	4	0.31	0.072	0.637	ExpAA=0.02 First60=0.02 PredHel=0 Topology=i	0						0.4		7	0	13.6	9.7	5.8		FAT tumor suppressor 1 precursor	s/protinh Kunitz	TICK-TB2	6e-16	0.865385	FAT tumor suppressor 1 precursor	uc	similar to FAT tumor suppressor 1 precursor	0.19	gi|115955156	49	36	2	32	2	1302	43	1
Am-26113	40	Am-26113	174	E	*	SIG	25-26	6.434	8.12	3.592	5.99	S	1	0.041	0.941	0.051	ExpAA=22.60 First60=22.60 PredHel=1 Topology=i13-35o	1	38.6	38.6	22.8		22	0.46		2	1	12.3	5.3	1.8		Papilin	s/protinh Kunitz	HS	0.86		Papilin	s/ku	putative NCS1 family transporter	68	gi|226363703	38	35	8	25	0	48	6	1
Am-75747	33	Am-75747	291	M	*	SIG	22-23	10.579	5.38	8.285	5.34	S	1	0.031	0.93	0.057	ExpAA=16.12 First60=16.12 PredHel=0 Topology=o	0						0.43		8	0	7.3	8.3	5.2		hypothetical secreted protein	s/protinh Kunitz	TICK-TB2	2e-07	0.510949	hypothetical secreted protein	s/ku	monolaris	2E-004	gi|307006417	68	30	64	49	2	23	23	1
Am-3959	32	Am-3959	498	M	*	CYT		18.351	5.93			_	4	0.333	0.048	0.634	ExpAA=0.00 First60=0.00 PredHel=0 Topology=o	0						0.32	C(3.26)	15	0	15.2	6.1	6.7		Kunitz fragment	s/protinh Kunitz	TICK-TB2	3e-25	0.918129	Kunitz fragment	s/kunfrag	serine proteinase inhibitor, putative	2E-026	gi|241158289	156	36	95	99	1	1	10	1
Am-22080	18	Am-22080	423	M	*	SIG	36-37	15.788	9.17	11.748	8.82	S	5	0.019	0.579	0.474	ExpAA=0.14 First60=0.13 PredHel=0 Topology=o	0						0.32		7	8	15.7	5.7	11.4		hypothetical secreted protein	s/protinh Kunitz	HS	0.43		hypothetical secreted protein	s/kunitzlike	conserved hypothetical protein	0.19	gi|221487152	90	27	7	66	6	27	33	1
Am-19047	13	Am-19047	405	G	*	CYT		14.902	9.42			M	4	0.664	0.061	0.302	ExpAA=0.00 First60=0.00 PredHel=0 Topology=o	0						0.32		9	0	12.7	6.7	4.5	1 | 16 AVSRKFR|SQ 0.643 *ProP* |	Kunitz fragment	s/protinh Kunitz	TICK-TB2	8e-07	0.526316	Kunitz fragment	s/kunfrag	serine proteinase inhibitor, putative	8E-006	gi|241158289	92	34	56	66	11	68	10	1
Am-39675	12	Am-39675	159	M	*	SIG	23-24	5.909	9.02	3.282	9.84	S	1	0.018	0.939	0.092	ExpAA=3.22 First60=3.22 PredHel=0 Topology=o	0						0.37		3	0	9.6	7.7	3.8		putative kunitz-type peptidase inhibitor	s/protinh Kunitz	HS	0.68		putative kunitz-type peptidase inhibitor	s/ku	colostrum trypsin inhibitor, putative	2.2	gi|241738388	53	35	62	35	4	1	1	1
Am-29942	11	Am-29942	501	M	*	SIG	19-20	17.114	4.3	15.145	4.23	S	1	0.024	0.942	0.082	ExpAA=11.15 First60=11.13 PredHel=0 Topology=o	0						0.42		11	0	11.4	5.4	2.4		Kunitz containing protein	s/protinh Kunitz	TICK-TB2	1e-12	0.988024	Kunitz containing protein	s/ku bilaris40-64	putative kunitz-type peptidase inhibitor	9E-010	gi|29725656	144	27	86	118	22	7	7	1
Am-19049	10	Am-19049	498	M	*	CYT		18.691	8.71			M	5	0.694	0.009	0.525	ExpAA=0.01 First60=0.00 PredHel=0 Topology=o	0						0.26		11	0	12.7	5.5	4.2	1 | 37 AVSRMFR|SQ 0.576 *ProP* |	Kunitz fragment	s/protinh Kunitz	TICK-TB2	2e-12	0.730994	Kunitz fragment	s/kunfrag	serine proteinase inhibitor, putative	1E-011	gi|241158289	106	34	64	75	11	40	3	1
Am-43547	9	Am-43547	342	M	*	SIG	38-39	12.588	7.53	8.334	8.64	S	4	0.006	0.882	0.558	ExpAA=10.16 First60=10.16 PredHel=0 Topology=o	0						0.32		7	0	14.2	8	8.8		Distant kunitz	s/protinh Kunitz	HS	0.84		Distant kunitz	s/kunliike 40-575	mCG55370	2.8	gi|148669730	40	40	47	27	7	13	13	1
Am-42564	8	Am-42564	252	M	*	SIG	25-26	9.325	4.65	6.675	4.9	S	1	0.014	0.977	0.045	ExpAA=8.36 First60=8.36 PredHel=0 Topology=o	0						0.42	C(3.02)W(3.76)	7	0	13.3	7.2	7.2		Distant kunitz	s/protinh Kunitz	HS	0.46		Distant kunitz	s/kunliike 40-575	Kunitz domain-containing protein, putative	0.95	gi|241065394	43	36	71	31	7	10	33	1
Am-58154	6	Am-58154	249	M	*	CYT		9.182	7.74			M	1	0.905	0.069	0.069	ExpAA=12.10 First60=12.10 PredHel=0 Topology=o	0						0.29		4	1	14.6	6.1	2.4		236 Putative secreted peptide larger-orf from Amb_karim_asb-58154	s/protinh Kunitz	SMART	0.068		236 Putative secreted peptide larger-orf from Amb_karim_asb-58154	s/	tensin-4 precursor	11	gi|238624158	75	32	11	55	6	486	2	1
Am-53600	5	Am-53600	567	R	*	CYT		22.121	8.37			M	3	0.661	0.117	0.174	ExpAA=0.00 First60=0.00 PredHel=0 Topology=o	0						0.39	W(3.32)	14	1	10.1	4.3	8.5		serine proteinase inhibitor, putative	s/protinh Kunitz	TICK-TB2	8e-07	0.614035	serine proteinase inhibitor, putative	uc	serine proteinase inhibitor, putative	6E-004	gi|241158289	100	25	61	79	6	53	31	1
TIL domain (may have anti-microbial activity)
Am-3045	1486	Am-3045	435	M	*	SIG	24-25	16.032	9.76	13.542	9.97	S	1	0.027	0.951	0.06	ExpAA=11.08 First60=10.98 PredHel=0 Topology=o	0						0.47		12	0	9	7.6	13.2		tick_til_1 - signalP detected	s/protinh TIL	TICK-S	2e-14	0.868687	Trypsin Inhibitor like cysteine rich domain	s/til	serine proteinase inhibitor precursor	4E-018	gi|258598047	55	64	66	20	0	26	54	1
Am-3043	620	Am-3043	435	M	*	SIG	24-25	16.061	9.76	13.556	9.97	S	1	0.029	0.943	0.065	ExpAA=11.08 First60=10.98 PredHel=0 Topology=o	0						0.47		12	0	9	6.9	13.2		tick_til_1 - signalP detected	s/protinh TIL	TICK-S	2e-14	0.868687	Trypsin Inhibitor like cysteine rich domain	s/til	serine proteinase inhibitor precursor	4E-018	gi|258598047	55	64	66	20	0	26	54	1
Am-14183	549	Am-14183	1005	M	*	SIG	-1	37.886	7.44			S	3	0.258	0.665	0.041	ExpAA=10.26 First60=10.24 PredHel=0 Topology=o	0						0.21		17	6	14.4	4.8	3.3	1 | 10 KAVRLSR|SA 0.593 *ProP* |	Trypsin Inhibitor like cysteine rich domain	s/protinh TIL	HS	0.22		Trypsin Inhibitor like cysteine rich domain	s/til	RNA binding protein S1, serine-rich domain	0.28	gi|41944563	125	24	45	98	4	72	92	1
Am-14552	363	Am-14552	558	M	*	SIG	18-19	20.876	8.39	18.979	8.43	S	3	0.174	0.759	0.117	ExpAA=0.10 First60=0.06 PredHel=0 Topology=o	0						0.2		13	0	14.1	5.9	3.8		Trypsin Inhibitor like cysteine rich domain	s/protinh TIL	TICK-TB2	2e-09	0.404762	Trypsin Inhibitor like cysteine rich domain	s/til	P29	3E-004	gi|55824387	94	25	37	91	36	33	19	1
Am-3028	357	Am-3028	873	M	*	SIG	24-25	33.506	8.81	30.706	8.78	S	1	0.025	0.95	0.086	ExpAA=8.75 First60=8.74 PredHel=0 Topology=o	0						0.28		18	0	9.3	3.4	3.1		hypothetical secreted protein	s/protinh TIL	HS	0.58		hypothetical secreted protein	s/til	hypothetical protein Y69H2.3	0.099	gi|193209201	135	40	23	37	4	163	23	2
Am-4490	339	Am-4490	711	I	*	CYT		21.965	9.05			_	3	0.227	0.076	0.707	ExpAA=1.99 First60=1.82 PredHel=0 Topology=o	0						0.41	C(3.8)	25	8	10.6	3.4	8.5		tick_til_23	s/protinh TIL	TICK-L	3e-48	0.909574	Trypsin Inhibitor like cysteine rich domain	s/til 35-121	hypothetical conserved secreted protein	9E-077	gi|196476652	170	69	82	53	0	38	66	1
Am-22436	180	Am-22436	642	D	*	CYT		24.093	9.46			_	3	0.238	0.076	0.794	ExpAA=0.00 First60=0.00 PredHel=0 Topology=o	0						0.47	C(4.88)	29	0	10.8	5.2	7.5		tick_til_31	s/protinh TIL	TICK-L	7e-42	0.938461	Trypsin Inhibitor like cysteine rich domain	s/til 35-121	hypothetical conserved secreted protein	2E-044	gi|196476652	182	45	88	101	3	23	23	1
Am-26738	178	Am-26738	348	M	*	SIG	25-26	13.489	9.9	10.746	9.76	S	1	0.03	0.876	0.052	ExpAA=20.15 First60=20.15 PredHel=1 Topology=o10-32i	1	19.1	8.7	72.2		83	0.49		6	1	10.4	7	9.6		Hypothetical secreted protein precursor - signalP detected	s/protinh TIL	HS	0.2		Til family peptide precursor	s/til 40-326	hypothetical secreted peptide precursor	0.005	gi|307006465	46	36	59	30	0	28	50	1
Am-8371	175	Am-8371	549	M	*	SIG	17-18	20.737	8.49	18.88	8.5	S	2	0.055	0.888	0.094	ExpAA=0.04 First60=0.01 PredHel=0 Topology=o	0						0.28		15	0	13.2	3.8	2.7	1 | 67 GLSRNKR|GN 0.740 *ProP* |	Trypsin Inhibitor like cysteine rich domain	s/protinh TIL	TICK-TB2	6e-10	0.328571	Trypsin Inhibitor like cysteine rich domain	s/til	Egf1.0	0.003	gi|66527863	96	28	42	72	5	52	21	1
Am-3546	171	Am-3546	528	M	*	CYT		19.378	9.16			M	5	0.424	0.279	0.244	ExpAA=6.23 First60=3.54 PredHel=0 Topology=o	0						0.24		7	0	13.7	8	6.9		tick_til_1	s/protinh TIL	TICK-S	2e-12	0.606061	Trypsin Inhibitor like cysteine rich domain	s/til	secreted protein, putative	6E-005	gi|242003614	44	50	66	24	4	7	95	1
Am-23888	167	Am-23888	465	M	*	SIG	38-39	17.724	9.78	13.628	9.75	S	1	0.023	0.966	0.063	ExpAA=21.40 First60=21.36 PredHel=1 Topology=i13-35o	1	14.3	77.3	8.4		119	0.47	W(3.55)	12	6	12.3	7.8	9.7		tick_til_11 - signalP detected	s/protinh TIL	TICK-L	8e-15	0.826531	Trypsin Inhibitor like cysteine rich domain	s/til	hypothetical protein	2E-009	gi|68051221	52	46	43	30	3	48	90	1
Am-12214	165	Am-12214	747	M	*	SIG	18-19	28.222	6.17	26.247	6.19	S	1	0.12	0.969	0.011	ExpAA=0.02 First60=0.02 PredHel=0 Topology=o	0						0.22		16	2	16.5	5.6	3.6		Trypsin Inhibitor like cysteine rich domain	s/protinh TIL	HS	5e-05		Trypsin Inhibitor like cysteine rich domain	s/til	hemolectin, putative	0.17	gi|241092097	55	32	2	39	4	59	18	1
Am-538	141	Am-538	696	R	*	CYT		25.739	9.08			_	4	0.372	0.092	0.641	ExpAA=12.64 First60=12.64 PredHel=0 Topology=o	0						0.41	C(4.19)	27	0	11.3	10.4	7.4		tick_til_23	s/protinh TIL	TICK-L	3e-37	0.957447	Trypsin Inhibitor like cysteine rich domain	s/til 35-121	hypothetical conserved secreted protein	6E-048	gi|196476652	204	43	99	116	1	1	24	1
Am-6851	135	Am-6851	402	M	*	SIG	24-25	15.06	9.79	12.601	9.91	S	1	0.032	0.964	0.041	ExpAA=22.22 First60=22.21 PredHel=1 Topology=i7-26o	1	14.3	80.5	5.3		107	0.46	C(3.23)	12	2	12.8	5.3	9		tick_til_1 - signalP detected	s/protinh TIL	TICK-S	3e-12	0.717172	Trypsin Inhibitor like cysteine rich domain	s/til	secreted protein, putative	1E-009	gi|241997360	95	36	86	67	9	3	11	1
Am-28079	130	Am-28079	591	M	*	SIG	27-28	22.142	6.5	19.245	6.07	S	2	0.135	0.854	0.033	ExpAA=1.28 First60=1.26 PredHel=0 Topology=o	0						0.32		12	0	17.3	5.1	3.1		Trypsin Inhibitor like cysteine rich domain	s/protinh TIL	HS	0.57		Trypsin Inhibitor like cysteine rich domain	s/til	similar to B0238.12	0.012	gi|110763431	60	34	74	41	10	22	28	1
Am-15479	129	Am-15479	510	M	*	SIG	20-21	18.129	4.63	16.045	4.55	S	1	0.021	0.946	0.121	ExpAA=0.06 First60=0.06 PredHel=0 Topology=o	0						0.41	C(4.66)	22	3	12.4	8.9	7.1		tick_til_20 - signalP detected	s/protinh TIL	TICK-L	3e-49	1	Trypsin Inhibitor like cysteine rich domain	s/til	Inducible metalloproteinase, putative	5E-051	gi|241104728	215	56	89	66	14	27	29	2
Am-8314	124	Am-8314	405	M	*	SIG	24-25	14.354	10.16	11.946	10.23	S	1	0.029	0.966	0.028	ExpAA=21.24 First60=21.24 PredHel=1 Topology=i7-29o	1	16.4	78.4	5.2		105	0.46		11	0	9.7	11.2	9		tick_til_1 - signalP detected	s/protinh TIL	TICK-S	2e-15	0.858586	Trypsin Inhibitor like cysteine rich domain	s/til	secreted protein, putative	5E-016	gi|242003614	58	59	87	25	3	7	56	1
Am-14182	123	Am-14182	900	M	*	SIG	-1	34.032	8.04			S	3	0.267	0.674	0.038	ExpAA=10.62 First60=10.58 PredHel=0 Topology=o	0						0.21		18	3	14.7	4.3	3.3	1 | 10 KAVRLSR|SA 0.593 *ProP* |	Trypsin Inhibitor like cysteine rich domain	s/protinh TIL	HS	0.84		Trypsin Inhibitor like cysteine rich domain	s/til	SD03956p	0.14	gi|19527661	92	26	7	72	6	236	167	1
Am-39357	122	Am-39357	975	M	*	SIG	27-28	36.149	9.47	33.403	9.53	S	5	0.037	0.587	0.479	ExpAA=0.48 First60=0.43 PredHel=0 Topology=o	0						0.24		14	0	10.5	7.7	4.9		Trypsin Inhibitor like cysteine rich domain	s/protinh TIL	TICK-TB2	5e-07	0.380952	Trypsin Inhibitor like cysteine rich domain	s/til 40-506	P29	3E-004	gi|55824387	192	22	76	173	33	28	65	1
Am-14857	121	Am-14857	510	M	*	SIG	20-21	18.15	4.65	16.086	4.56	S	1	0.022	0.946	0.121	ExpAA=0.06 First60=0.06 PredHel=0 Topology=o	0						0.41	C(4.66)	22	2	11.8	8.9	7.1		tick_til_20 - signalP detected	s/protinh TIL	TICK-L	1e-48	1	Trypsin Inhibitor like cysteine rich domain	s/til	Inducible metalloproteinase, putative	5E-051	gi|241104728	215	55	89	66	10	27	29	2
Am-14605	111	Am-14605	810	M	*	SIG	18-19	32.123	8.76	29.996	8.7	S	3	0.061	0.764	0.219	ExpAA=0.01 First60=0.00 PredHel=0 Topology=o	0						0.37		18	0	12.3	4.1	4.5		Til domain peptide	s/protinh TIL	TICK-TB2	4e-15	0.885609	Til domain peptide	s/til 40-308	P29	2E-006	gi|55824387	193	22	76	177	41	50	43	1
Am-13735	106	Am-13735	492	M	*	SIG	17-18	17.759	4.84	15.89	4.81	S	1	0.02	0.949	0.122	ExpAA=0.05 First60=0.05 PredHel=0 Topology=o	0						0.43	C(4.62)	21	1	12.9	8	7.4		tick_til_17 - signalP detected	s/protinh TIL	TICK-L	2e-49	1.00704	Trypsin Inhibitor like cysteine rich domain	s/til	Inducible metalloproteinase, putative	5E-052	gi|241104728	241	53	100	81	16	1	1	2
Am-5560	105	Am-5560	222	K	*	CYT		8.117	7.64			_	2	0.106	0.097	0.882	ExpAA=0.00 First60=0.00 PredHel=0 Topology=o	0						0.47	C(4.91)	10	0	12.3	8.2	6.8		tick_til_1	s/protinh TIL	TICK-S	6e-10	0.636364	Trypsin Inhibitor like cysteine rich domain	s/til 40-69	secreted cysteine rich protein, putative	4E-014	gi|241265148	58	52	65	28	0	25	12	1
Am-41525	95	Am-41525	1710	L		CYT		61.189	9.05			_	1	0.087	0.035	0.946	ExpAA=0.00 First60=0.00 PredHel=0 Topology=o	0						0.35		19	2	14.5	14.2	5.3	1 | 510 IWRRRRR|EA 0.671 *ProP* |	tick_til_23	s/protinh TIL	TICK-L	2e-23	0.68617	Trypsin Inhibitor like cysteine rich domain	s/til	hypothetical conserved secreted protein	3E-018	gi|172051240	114	35	55	74	0	78	13	1
Am-28096	91	Am-28096	738	M	*	SIG	24-25	27.727	9.71	25.303	9.72	S	1	0.043	0.901	0.053	ExpAA=20.85 First60=20.85 PredHel=1 Topology=i7-26o	1	7.8	89.4	2.9		219	0.28		18	0	12.2	5.3	6.1		tick_til_1 - signalP detected	s/protinh TIL	TICK-S	2e-15	0.717172	Trypsin Inhibitor like cysteine rich domain	s/til	secreted protein, putative	3E-015	gi|242003614	66	51	99	34	3	1	162	1
Am-6852	86	Am-6852	402	M	*	SIG	24-25	14.834	9.52	12.488	9.61	S	1	0.029	0.975	0.036	ExpAA=20.21 First60=20.12 PredHel=1 Topology=i7-26o	1	14.3	80.5	5.3		107	0.41	C(3.23)	12	1	12	6.8	11.3		tick_til_1 - signalP detected	s/protinh TIL	TICK-S	1e-12	0.89899	Trypsin Inhibitor like cysteine rich domain	s/til	secreted protein, putative	3E-009	gi|241997360	65	42	59	41	5	33	45	1
Am-45982	77	Am-45982	498	M		BL		19.319	9.85			_	5	0.062	0.501	0.525	ExpAA=10.53 First60=10.49 PredHel=0 Topology=o	0						0.45	C(4.08)	19	0	12	4.2	7.2		tick_til_28	s/protinh TIL	TICK-L	4e-33	0.71123	Trypsin Inhibitor like cysteine rich domain	s/til 35-121	hypothetical conserved secreted protein	1E-039	gi|196476652	202	48	98	81	2	2	14	2
Am-31711	76	Am-31711	438	M	*	SIG	24-25	16.946	9.68	14.373	9.69	S	1	0.027	0.976	0.033	ExpAA=11.43 First60=11.43 PredHel=0 Topology=o	0						0.45	C(3.21)	13	0	8.3	4.8	7.6	1 | 80 PKPRCKR|KN 0.534 *ProP* |	tick_til_1 - signalP detected	s/protinh TIL	TICK-S	7e-10	0.646465	Trypsin Inhibitor like cysteine rich domain	s/til	secreted protein, putative	2E-007	gi|241240010	127	33	96	73	9	1	21	2
Am-28098	74	Am-28098	402	M	*	SIG	24-25	14.795	10.33	12.364	10.42	S	1	0.039	0.885	0.066	ExpAA=20.86 First60=20.85 PredHel=1 Topology=i7-26o	1	14.3	80.5	5.3		107	0.41		11	1	8.3	6.8	9		tick_til_14 - signalP detected	s/protinh TIL	TICK-L	1e-18	0.893204	Trypsin Inhibitor like cysteine rich domain	s/til	secreted protein, putative	3E-017	gi|242003614	64	54	96	31	3	1	47	1
Am-15049	73	Am-15049	270	M	*	CYT		10.008	6.54			_	2	0.132	0.072	0.868	ExpAA=0.00 First60=0.00 PredHel=0 Topology=o	0						0.46	C(4.03)	10	2	12.4	6.7	7.9		tick_til_21	s/protinh TIL	TICK-L	6e-07	0.738095	Trypsin Inhibitor like cysteine rich domain	s/til	predicted protein	3E-006	gi|170062762	57	43	62	36	6	21	25	1
Am-23133	71	Am-23133	294	M	*	SIG	24-25	11.076	9.22	8.322	9.5	S	1	0.014	0.958	0.099	ExpAA=11.15 First60=11.15 PredHel=0 Topology=i	0						0.43		8	0	8.2	6.2	3.1	1 | 94 RNMKKKR|ST 0.688 *ProP* |	Hypothetical secreted protein precursor - signalP detected	s/protinh TIL	HS	0.048		Til-like peptide	s/til 35-169	putative lipocalin	0.065	gi|260908237	64	30	52	46	1	22	16	1
Am-25207	61	Am-25207	411	M	*	SIG	26-27	15.349	9.69	12.699	9.74	S	1	0.036	0.935	0.067	ExpAA=2.85 First60=2.85 PredHel=0 Topology=o	0						0.41	C(3.16)	12	4	11.8	5.9	11		tick_til_1 - signalP detected	s/protinh TIL	TICK-S	5e-13	0.818182	Trypsin Inhibitor like cysteine rich domain	s/til	von Willebrand factor	3E-012	gi|33285889	71	43	53	43	6	43	56	1
Am-27142	49	Am-27142	354	M	*	SIG	25-26	13.317	10.44	10.608	10.18	S	2	0.106	0.876	0.02	ExpAA=6.19 First60=6.19 PredHel=0 Topology=o	0						0.45		6	0	17.1	6	8.5		Hypothetical secreted protein precursor - signalP detected	s/protinh TIL	HS	1.9		Til family peptide precursor	s/til 40-326	hypothetical secreted peptide precursor	0.001	gi|307006465	45	39	58	28	0	28	50	1
Am-3046	48	Am-3046	435	M	*	SIG	24-25	15.923	9.76	13.425	9.97	S	1	0.025	0.954	0.063	ExpAA=7.99 First60=7.89 PredHel=0 Topology=o	0						0.48		12	1	9	8.3	13.9		tick_til_1 - signalP detected	s/protinh TIL	TICK-S	1e-14	0.868687	Trypsin Inhibitor like cysteine rich domain	s/til	serine proteinase inhibitor precursor	4E-018	gi|258598047	55	64	66	20	0	26	54	1
Am-41527	48	Am-41527	405	M	*	SIG	25-26	15.877	9.17	12.965	9.15	S	2	0.105	0.811	0.052	ExpAA=0.73 First60=0.73 PredHel=0 Topology=o	0						0.44	C(4.01)	15	0	6.7	7.5	3		tick_til_29 - signalP detected	s/protinh TIL	TICK-L	3e-12	0.798387	Trypsin Inhibitor like cysteine rich domain	s/til	secreted protein, putative	2E-019	gi|241089294	97	43	79	56	3	27	38	1
Am-29042	47	Am-29042	1047	T	*	CYT		38.451	9.4			_	3	0.105	0.279	0.721	ExpAA=0.00 First60=0.00 PredHel=0 Topology=o	0						0.5	C(4.74)	46	3	11.5	7.5	12.4		tick_til_23	s/protinh TIL	TICK-L	2e-30	0.984043	Trypsin Inhibitor like cysteine rich domain	s/til 35-121	hypothetical secreted protein	6E-077	gi|307006413	242	53	88	111	4	26	23	4
Am-27878	46	Am-27878	648	M	*	SIG	27-28	24.262	6.92	21.482	7.06	S	3	0.254	0.797	0.022	ExpAA=4.48 First60=4.47 PredHel=0 Topology=o	0						0.26		12	2	16.3	6	4.2		Trypsin Inhibitor like cysteine rich domain	s/protinh TIL	TICK-TB2	6e-07	0.37619	Trypsin Inhibitor like cysteine rich domain	s/til	putative lipocalin	0.009	gi|260908237	60	33	49	41	1	26	23	1
Am-3044	41	Am-3044	417	M	*	SIG	24-25	14.981	9.61	12.505	9.83	S	1	0.028	0.955	0.054	ExpAA=7.81 First60=7.65 PredHel=0 Topology=o	0						0.49	C(3.12)	12	1	10.1	10.1	11.6		tick_til_1 - signalP detected	s/protinh TIL	TICK-S	5e-15	0.878788	Trypsin Inhibitor like cysteine rich domain	s/til	serine proteinase inhibitor precursor	3E-017	gi|258598047	55	60	66	22	0	26	54	1
Am-22339	41	Am-22339	573	M	*	CYT		20.727	8			M	3	0.742	0.152	0.064	ExpAA=0.91 First60=0.91 PredHel=0 Topology=o	0						0.38	C(4.15)	22	0	16.3	8.4	6.3		tick_til_20	s/protinh TIL	TICK-L	9e-38	0.986014	Trypsin Inhibitor like cysteine rich domain	s/til	Inducible metalloproteinase, putative	6E-036	gi|241104728	218	47	90	73	10	22	60	3
Am-56430	41	Am-56430	267	M	*	SIG	19-20	9.853	8.65	7.931	8.67	S	1	0.015	0.96	0.071	ExpAA=7.07 First60=7.07 PredHel=0 Topology=o	0						0.49	C(3.26)	8	0	3.4	10.2	5.7		tick_til_1 - signalP detected	s/protinh TIL	TICK-S	2e-08	0.686869	Trypsin Inhibitor like cysteine rich domain	s/til 40-69	secreted protein, putative	3E-006	gi|242003614	59	44	88	35	3	6	23	1
Am-13761	41	Am-13761	267	M	*	SIG	19-20	10.159	8.66	8.019	8.74	S	1	0.023	0.965	0.052	ExpAA=1.81 First60=1.81 PredHel=0 Topology=o	0						0.43	C(3.26)	8	0	11.4	8	.		tick_til_22 - signalP detected	s/protinh TIL	TICK-L	3e-08	0.602041	Putative RGD secreted peptide	s/til 40-69 RGD	von Willebrand factor, putative	0.002	gi|241168928	86	31	96	62	10	1	1	1
Am-15050	40	Am-15050	327	M	*	CYT		12.63	9.68			M	2	0.889	0.02	0.167	ExpAA=0.00 First60=0.00 PredHel=0 Topology=o	0						0.33		9	0	12	4.6	5.6		tick_til_1	s/protinh TIL	TICK-S	3e-07	0.747475	Trypsin Inhibitor like cysteine rich domain	s/til	von Willebrand factor, putative	4E-004	gi|241819936	63	30	66	49	6	24	39	1
Am-13765	38	Am-13765	423	M	*	SIG	24-25	16.211	9.83	13.665	9.86	S	1	0.015	0.987	0.047	ExpAA=6.72 First60=6.70 PredHel=0 Topology=o	0						0.48	C(3.07)W(3.9)	12	6	10.7	7.1	11.4		tick_til_1 - signalP detected	s/protinh TIL	TICK-S	2e-11	0.707071	Trypsin Inhibitor like cysteine rich domain	s/til	hypothetical protein	4E-009	gi|68051221	52	44	43	31	3	48	76	1
Am-27876	38	Am-27876	615	M		SIG	27-28	23.272	8.23	20.476	8.28	S	2	0.18	0.835	0.028	ExpAA=1.60 First60=1.59 PredHel=0 Topology=o	0						0.31		12	0	17	5.3	3.4		Trypsin Inhibitor like cysteine rich domain	s/protinh TIL	TICK-TB2	6e-07	0.357143	Trypsin Inhibitor like cysteine rich domain	s/til	similar to B0238.12	0.004	gi|110763431	60	36	74	40	10	22	28	1
Am-1099	36	Am-1099	282	Q	*	BL	-1	10.137	5.08			M	4	0.58	0.226	0.215	ExpAA=20.62 First60=20.62 PredHel=1 Topology=i28-47o	1	20.4	49.5	30.1		46	0.39		6	0	9.7	10.8	3.2		tick_til_8 - signalP detected	s/protinh TIL	TICK-L	1e-08	0.677419	Trypsin Inhibitor like cysteine rich domain	pm	conserved hypothetical protein	3E-005	gi|241684096	69	36	71	46	2	15	20	1
Am-27877	35	Am-27877	771	M		SIG	27-28	29.213	6.69	26.445	6.76	S	2	0.156	0.83	0.032	ExpAA=0.68 First60=0.66 PredHel=0 Topology=o	0						0.25		15	1	14	5.4	3.5		Trypsin Inhibitor like cysteine rich domain	s/protinh TIL	HS	0.078		Trypsin Inhibitor like cysteine rich domain	s/til	similar to B0238.12	0.010	gi|110763431	60	34	74	41	10	22	28	1
Am-39089	32	Am-39089	501	M	*	SIG	17-18	18.105	4.44	16.364	4.38	S	1	0.033	0.928	0.112	ExpAA=0.01 First60=0.01 PredHel=0 Topology=o	0						0.39	C(4.75)	22	1	15.7	7.8	6		tick_til_20 - signalP detected	s/protinh TIL	TICK-L	2e-45	0.965035	Trypsin Inhibitor like cysteine rich domain	s/til	Inducible metalloproteinase, putative	2E-043	gi|241104728	205	51	85	68	10	35	15	3
Am-46337	29	Am-46337	498	M	*	SIG	17-18	19.151	8.61	17.134	8.62	S	2	0.051	0.844	0.133	ExpAA=0.02 First60=0.02 PredHel=0 Topology=o	0						0.29		12	0	15.8	1.8	3		Trypsin Inhibitor like cysteine rich domain	s/protinh TIL	TICK-TB2	6e-09	0.328571	Trypsin Inhibitor like cysteine rich domain	s/til	P29	0.004	gi|55824387	104	22	41	95	18	23	11	1
Am-28221	28	Am-28221	828	M	*	SIG	21-22	30.996	8.77	28.463	8.78	S	1	0.063	0.883	0.044	ExpAA=0.02 First60=0.02 PredHel=0 Topology=o	0						0.19		12	0	15.6	4.4	4.7	2 | 93 PKNREKR|SN 0.836 *ProP* | 169 AQAWFKR|DV 0.501 *ProP* |	Trypsin Inhibitor like cysteine rich domain	s/protinh TIL	TICK-TB2	1e-09	0.371429	Trypsin Inhibitor like cysteine rich domain	s/til 40-506	P29	1E-004	gi|55824387	226	21	89	202	38	21	12	1
Am-5573	26	Am-5573	222	K	*	CYT		8.072	6.32			_	2	0.105	0.094	0.884	ExpAA=0.00 First60=0.00 PredHel=0 Topology=o	0						0.47	C(5.4)	11	0	12.3	8.2	6.8		tick_til_1	s/protinh TIL	TICK-S	1e-10	0.636364	Trypsin Inhibitor like cysteine rich domain	s/til 40-69	secreted cysteine rich protein, putative	2E-015	gi|241265148	58	54	65	27	0	25	12	1
Am-28078	26	Am-28078	543	M	*	SIG	27-28	20.351	6.06	17.45	5.55	S	2	0.128	0.863	0.033	ExpAA=1.25 First60=1.23 PredHel=0 Topology=o	0						0.37		13	2	18.3	5	2.2		Trypsin Inhibitor like cysteine rich domain	s/protinh TIL	HS	0.18		Trypsin Inhibitor like cysteine rich domain	s/til	similar to B0238.12	0.010	gi|110763431	60	34	74	41	10	22	28	1
Am-3032	25	Am-3032	504	M	*	SIG	24-25	19.421	8.84	16.607	8.79	S	1	0.013	0.961	0.099	ExpAA=22.81 First60=22.79 PredHel=1 Topology=o10-32i	1	13.2	6	80.8		135	0.28		12	0	9.6	2.4	3.6		2416 Putative secreted peptide larger-orf from Amb_karim_asb-3032	s/protinh TIL	HS	0.86		2416 Putative secreted peptide larger-orf from Amb_karim_asb-3032	s/til	novel protein similar to vertebrate furin (paired basic amino acid cleaving	0.15	gi|123230409	91	29	5	66	8	1218	53	1
Am-14604	25	Am-14604	687	R		BL	29-30	27.272	8.05	23.828	7.65	S	3	0.077	0.63	0.202	ExpAA=1.20 First60=1.19 PredHel=0 Topology=o	0						0.25		9	0	12.6	3.9	4.8		Til domain peptide	s/protinh TIL	TICK-TB2	7e-07	0.498155	Til domain peptide	s/til 40-308	surface-associated interspersed gene 8.3 (SURFIN8.3)	4.7	gi|296004922	119	22	6	100	10	1393	26	1
Am-25206	24	Am-25206	363	I	*	CYT		13.751	9.83			_	3	0.174	0.08	0.716	ExpAA=0.00 First60=0.00 PredHel=0 Topology=o	0						0.48		10	4	11.7	5.8	11.7		tick_til_1	s/protinh TIL	TICK-S	2e-12	0.818182	Trypsin Inhibitor like cysteine rich domain	s/til	von Willebrand factor	3E-012	gi|33285889	71	43	53	43	6	43	40	1
Am-36784	23	Am-36784	318	M	*	SIG	20-21	11.511	8.53	9.288	8.76	S	1	0.033	0.93	0.115	ExpAA=0.10 First60=0.10 PredHel=0 Topology=o	0						0.41	C(5.12)	15	0	10.5	8.6	3.8		Hypothetical secreted protein precursor - signalP detected	s/protinh TIL	HS	0.39		Til-like peptide	s/til 35-169	CG42255	0.19	gi|221331100	66	37	2	48	20	206	22	1
Am-53491	20	Am-53491	852	M		SIG	18-19	33.184	5.79	31.19	5.55	S	3	0.24	0.681	0.055	ExpAA=0.08 First60=0.00 PredHel=0 Topology=o	0						0.26		17	1	12.3	2.1	3.2		hypothetical secreted protein	s/protinh TIL	TICK-TB2	2e-10	0.323809	hypothetical secreted protein	s/til	hypothetical protein HMPREF9540_03750	0.025	gi|300920073	104	28	13	85	16	399	82	1
Am-8315	19	Am-8315	405	M	*	SIG	24-25	14.518	10.12	12.103	10.28	S	1	0.022	0.96	0.045	ExpAA=21.64 First60=21.63 PredHel=1 Topology=i7-29o	1	16.4	78.4	5.2		105	0.48		11	1	9	11.2	9.7		tick_til_1 - signalP detected	s/protinh TIL	TICK-S	2e-15	0.858586	Trypsin Inhibitor like cysteine rich domain	s/til	secreted protein, putative	6E-017	gi|242003614	56	60	84	24	3	7	56	1
Am-837	19	Am-837	411	M	*	SIG	30-31	15.687	9.72	12.426	9.66	S	1	0.013	0.974	0.058	ExpAA=19.66 First60=19.66 PredHel=1 Topology=i9-28o	1	14	79.4	6.6		108	0.44	C(3.16)	12	0	7.4	8.1	6.6		tick_til_1 - signalP detected	s/protinh TIL	TICK-S	1e-10	0.838384	Trypsin Inhibitor like cysteine rich domain	s/til	von Willebrand factor	4E-009	gi|33285889	63	38	47	44	8	43	56	1
Am-40987	19	Am-40987	837	K	*	CYT		31.005	9			_	2	0.151	0.051	0.877	ExpAA=0.00 First60=0.00 PredHel=0 Topology=o	0						0.4	C(4.64)	36	0	9.4	7.6	9.7	1 | 201 GRQRKCR|GR 0.578 *ProP* |	tick_til_25	s/protinh TIL	TICK-L	6e-27	0.978378	Trypsin Inhibitor like cysteine rich domain	s/til 35-121	hypothetical secreted protein	3E-081	gi|307006413	223	56	81	98	2	41	32	2
Am-14607	19	Am-14607	636	Q	*	CYT		25.065	9.16			_	2	0.217	0.038	0.837	ExpAA=0.01 First60=0.00 PredHel=0 Topology=o	0						0.29		8	0	12.8	5.2	5.7		Til domain peptide	s/protinh TIL	TICK-TB2	3e-11	0.586716	Til domain peptide	s/til 40-308	P29	0.002	gi|55824387	152	22	60	127	18	91	49	1
Am-8225	18	Am-8225	540	T	*	CYT		19.81	9.19			M	2	0.837	0.084	0.097	ExpAA=19.67 First60=19.28 PredHel=1 Topology=o35-54i	1	10.6	19.6	69.8		125	0.33	C(3.)	15	5	11.2	6.7	7.3		Amby-am-554 hypothetical secreted protein with TIL domain Amblyomma americanum	s/protinh TIL	TICK-TB2	3e-57	0.610577	Trypsin Inhibitor like cysteine rich domain	s/til 35-121	hypothetical conserved secreted protein	8E-055	gi|196476652	126	69	61	39	0	1	35	1
Am-14856	18	Am-14856	427	M		SIG	21-22	15.662	4.62	13.316	4.43	S	1	0.033	0.947	0.062	ExpAA=0.12 First60=0.12 PredHel=0 Topology=o	0						0.39	C(4.51)	18	2	14.7	5.6	7.7		tick_til_20 - signalP detected	s/protinh TIL	TICK-L	2e-39	0.818182	Trypsin Inhibitor like cysteine rich domain	s/til	Inducible metalloproteinase, putative	8E-043	gi|241104728	239	54	99	70	12	1	1	3
Am-19677	17	Am-19677	336	M	*	SIG	23-24	12.622	9.28	10.042	9.5	S	1	0.014	0.953	0.081	ExpAA=0.58 First60=0.58 PredHel=0 Topology=o	0						0.36	C(3.23)	10	2	16.2	6.3	6.3		Hypothetical secreted protein precursor - signalP detected	s/protinh TIL	HS	0.34		Til-like peptide	s/til 35-169	scavenger receptor cysteine-rich protein	0.002	gi|170063054	422	37	91	43	9	23	19	6
Am-23465	17	Am-23465	396	M	*	SIG	25-26	15.145	9.66	12.425	9.66	S	1	0.019	0.974	0.047	ExpAA=16.80 First60=16.80 PredHel=1 Topology=i7-25o	1	13.7	80.9	5.3		106	0.45	C(3.28)	12	0	6.9	7.6	6.9		tick_til_1 - signalP detected	s/protinh TIL	TICK-S	2e-10	0.838384	Trypsin Inhibitor like cysteine rich domain	s/til	von Willebrand factor	4E-009	gi|33285889	63	38	47	44	8	43	51	1
Am-30650	17	Am-30650	303	M	*	SIG	20-21	10.719	4.77	8.548	4.67	S	1	0.022	0.933	0.12	ExpAA=0.02 First60=0.01 PredHel=0 Topology=o	0						0.43	C(3.94)	11	2	12	8	7		tick_til_1 - signalP detected	s/protinh TIL	TICK-S	3e-12	0.707071	Trypsin Inhibitor like cysteine rich domain	s/til 40-69	von Willebrand factor, putative	2E-019	gi|241997358	89	54	91	42	7	9	6	1
Am-30652	16	Am-30652	303	M	*	SIG	20-21	10.579	4.66	8.447	4.54	S	1	0.021	0.946	0.103	ExpAA=0.02 First60=0.02 PredHel=0 Topology=o	0						0.47	C(3.94)	11	2	12	8	8		tick_til_1 - signalP detected	s/protinh TIL	TICK-S	4e-12	0.707071	Trypsin Inhibitor like cysteine rich domain	s/til 40-69	von Willebrand factor, putative	1E-019	gi|241997358	89	54	91	42	7	9	6	1
Am-26737	12	Am-26737	348	M	*	SIG	25-26	13.546	10.07	10.76	9.98	S	1	0.029	0.901	0.041	ExpAA=20.32 First60=20.32 PredHel=1 Topology=o10-32i	1	19.1	8.7	72.2		83	0.51		6	1	10.4	7	10.4		Hypothetical secreted protein precursor - signalP detected	s/protinh TIL	HS	0.64		Til family peptide precursor	s/til 40-326	hypothetical secreted peptide precursor	0.002	gi|307006465	46	36	59	30	0	28	50	1
Am-25210	12	Am-25210	237	M	*	SIG	26-27	8.461	9.84	5.831	10.05	S	1	0.032	0.942	0.072	ExpAA=4.22 First60=4.22 PredHel=0 Topology=o	0						0.42		4	0	12.8	7.7	9		Hypothetical secreted protein precursor - signalP detected	s/protinh TIL	HS	0.61		Trypsin Inhibitor like cysteine rich domain	s/til	ErfK/YbiS/YcfS/YnhG family protein	41	gi|311279432	24	44	8	14	0	132	29	1
Am-34073	12	Am-34073	411	M	*	SIG	24-25	15.192	10.13	12.822	10.39	S	1	0.037	0.926	0.043	ExpAA=20.33 First60=20.33 PredHel=1 Topology=i7-26o	1	14	80.9	5.1		110	0.46	C(3.16)	12	2	11.8	6.6	11		tick_til_1 - signalP detected	s/protinh TIL	TICK-S	1e-12	0.727273	Trypsin Inhibitor like cysteine rich domain	s/til	von Willebrand factor, putative	8E-013	gi|241819936	67	49	70	37	6	28	54	1
Am-39090	12	Am-39090	457	M		SIG	16-17	16.735	4.54	15.14	4.46	S	2	0.047	0.869	0.177	ExpAA=0.00 First60=0.00 PredHel=0 Topology=o	0						0.42	C(4.68)	20	0	15.7	7.8	7.2		tick_til_20 - signalP detected	s/protinh TIL	TICK-L	9e-41	0.86014	Trypsin Inhibitor like cysteine rich domain	s/til	Inducible metalloproteinase, putative	4E-039	gi|241104728	239	44	99	90	13	1	1	3
Am-94857	11	Am-94857	240	M	*	SIG	19-20	8.77	5.69	6.73	5.18	S	1	0.03	0.947	0.054	ExpAA=1.32 First60=1.32 PredHel=0 Topology=o	0						0.42	C(3.63)	8	1	5.1	5.1	10.1	1 | 181 CRSRNRR|KL 0.666 *ProP* |	Rh_micro-3696 hypothetical secreted peptide precursor Rhipicephalus microplus - signalP detected	s/protinh TIL	TICK-TB2	9e-10	1	Trypsin Inhibitor like cysteine rich domain	s/til 40-69	hypothetical protein Y69H2.3	1E-004	gi|193209201	73	31	13	54	5	7	1	1
Am-39088	10	Am-39088	501	M	*	SIG	17-18	18.111	4.44	16.334	4.38	S	1	0.031	0.93	0.116	ExpAA=0.02 First60=0.02 PredHel=0 Topology=o	0						0.4	C(4.53)	21	0	15.1	8.4	6		tick_til_20 - signalP detected	s/protinh TIL	TICK-L	9e-47	0.965035	Trypsin Inhibitor like cysteine rich domain	s/til	Inducible metalloproteinase, putative	3E-044	gi|241104728	205	52	85	67	10	35	15	3
Am-42448	10	Am-42448	261	M	*	SIG	20-21	9.431	5.06	7.393	4.83	S	1	0.018	0.966	0.054	ExpAA=5.83 First60=5.80 PredHel=0 Topology=o	0						0.39	C(4.17)	10	0	9.3	8.1	3.5		tick_til_1 - signalP detected	s/protinh TIL	TICK-S	1e-15	0.656566	Trypsin Inhibitor like cysteine rich domain	s/til 40-69	secreted cysteine rich protein, putative	3E-019	gi|241265148	60	60	67	24	0	24	25	1
Am-46560	10	Am-46560	500	L		CYT		18.385	9.35			_	5	0.485	0.044	0.553	ExpAA=0.00 First60=0.00 PredHel=0 Topology=o	0						0.51	W(3.74)	11	3	11.4	12.6	11.4		tick_til_1	s/protinh TIL	TICK-S	9e-13	0.777778	Trypsin Inhibitor like cysteine rich domain	s/til	cysteine rich secreted protein, putative	1E-015	gi|241669495	104	58	81	29	3	25	75	2
Am-60292	9	Am-60292	342	M	*	SIG	25-26	12.768	10.26	10.05	10.25	S	1	0.069	0.924	0.029	ExpAA=18.54 First60=18.54 PredHel=1 Topology=i7-24o	1	15	78.8	6.2		89	0.45		6	1	10.6	8	15		Hypothetical secreted protein precursor - signalP detected	s/protinh TIL	HS	0.45		Til family peptide precursor	s/til 40-326	hypothetical secreted peptide precursor	3E-004	gi|307006465	45	41	58	27	0	28	50	1
Am-59751	8	Am-59751	519	M	*	SIG	24-25	19.481	9.19	16.851	9.11	S	1	0.059	0.882	0.062	ExpAA=1.62 First60=1.62 PredHel=0 Topology=o	0						0.45		13	4	11.6	4.1	14		tick_til_1 - signalP detected	s/protinh TIL	TICK-S	2e-08	0.767677	tick_til_4	s/	Kruppel-like factor 17-like	6E-004	gi|297465728	135	26	35	103	22	193	35	1
Am-6853	7	Am-6853	402	M	*	SIG	24-25	14.982	9.52	12.603	9.61	S	1	0.025	0.977	0.038	ExpAA=20.45 First60=20.36 PredHel=1 Topology=i7-26o	1	14.3	80.5	5.3		107	0.43	C(3.23)	12	1	12	5.3	11.3		tick_til_1 - signalP detected	s/protinh TIL	TICK-S	4e-12	0.89899	Trypsin Inhibitor like cysteine rich domain	s/til	von Willebrand factor, putative	7E-009	gi|241819936	83	38	87	57	8	12	31	1
Am-30651	7	Am-30651	303	M	*	SIG	20-21	10.686	4.77	8.548	4.67	S	1	0.022	0.933	0.12	ExpAA=0.02 First60=0.01 PredHel=0 Topology=o	0						0.43	C(3.94)	11	2	12	8	7		tick_til_1 - signalP detected	s/protinh TIL	TICK-S	3e-12	0.707071	Trypsin Inhibitor like cysteine rich domain	s/til 40-69	von Willebrand factor, putative	2E-019	gi|241997358	89	54	91	42	7	9	6	1
Am-44843	7	Am-44843	291	M	*	SIG	20-21	10.494	4.47	8.438	4.35	S	1	0.047	0.93	0.032	ExpAA=11.02 First60=11.02 PredHel=0 Topology=o	0						0.44	C(3.73)	10	3	12.5	7.3	5.2		tick_til_1 - signalP detected	s/protinh TIL	TICK-S	2e-09	0.676768	Trypsin Inhibitor like cysteine rich domain	s/til 40-69	secreted cysteine rich protein, putative	1E-015	gi|241240013	90	40	95	55	4	6	8	1
Am-34074	6	Am-34074	411	M	*	SIG	24-25	15.123	10.39	12.783	10.75	S	1	0.027	0.953	0.045	ExpAA=20.32 First60=20.32 PredHel=1 Topology=i7-26o	1	14	80.9	5.1		110	0.51	C(3.16)	12	1	11	7.4	10.3	1 | 109 FRNRHGR|CV 0.645 *ProP* |	tick_til_1 - signalP detected	s/protinh TIL	TICK-S	7e-13	0.727273	Trypsin Inhibitor like cysteine rich domain	s/til	hypothetical protein	1E-013	gi|68051221	99	37	82	69	12	1	1	1
Am-15481	6	Am-15481	483	M	*	SIG	17-18	17.309	4.71	15.506	4.61	S	3	0.059	0.782	0.276	ExpAA=0.03 First60=0.03 PredHel=0 Topology=o	0						0.37	C(4.7)	21	0	15	8.1	6.3		tick_til_17 - signalP detected	s/protinh TIL	TICK-L	1e-43	0.950704	Trypsin Inhibitor like cysteine rich domain	s/til	Inducible metalloproteinase, putative	3E-043	gi|241104728	204	54	85	63	13	38	34	2
Am-42449	6	Am-42449	261	M	*	SIG	20-21	9.44	4.88	7.404	4.7	S	1	0.017	0.962	0.06	ExpAA=5.77 First60=5.75 PredHel=0 Topology=o	0						0.39	C(4.17)	10	0	9.3	8.1	3.5		tick_til_1 - signalP detected	s/protinh TIL	TICK-S	2e-15	0.656566	Trypsin Inhibitor like cysteine rich domain	s/til 40-69	secreted cysteine rich protein, putative	5E-020	gi|241265148	60	63	67	22	0	24	25	1
Am-67744	6	Am-67744	597	M		SIG	18-19	22.705	7.9	20.788	7.6	S	1	0.072	0.917	0.065	ExpAA=0.35 First60=0.35 PredHel=0 Topology=o	0						0.29		13	2	12	5.5	4		Trypsin Inhibitor like cysteine rich domain	s/protinh TIL	HS	0.1		Trypsin Inhibitor like cysteine rich domain	s/til	putative lipocalin	0.029	gi|260908237	60	32	49	42	1	26	14	1
Am-26522	5	Am-26522	537	G		SIG	-1	18.789	8.91			M	1	0.913	0.053	0.08	ExpAA=9.93 First60=9.93 PredHel=0 Topology=o	0						0.43	C(3.38)	17	1	13.3	10.6	9.4		Amb_var-204 hypothetical secreted protein Amblyomma variegatum - signalP detected	s/protinh TIL	TICK-TB2	8e-12	0.468293	Trypsin Inhibitor like cysteine rich domain	s/til	secreted protein, putative	6E-051	gi|241828128	154	60	73	67	13	10	13	1
Am-84015	5	Am-84015	450	A	*	SIG	38-39	16.755	7.63	12.644	8.38	S	5	0.011	0.685	0.645	ExpAA=1.37 First60=1.04 PredHel=0 Topology=o	0						0.44	C(3.13)W(3.67)	13	2	15.4	2.7	10.7		tick_til_1 - signalP detected	s/protinh TIL	TICK-S	1e-12	0.707071	Trypsin Inhibitor like cysteine rich domain	s/til	von Willebrand factor	2E-012	gi|33285889	62	50	46	31	0	45	72	1
Thyropin domains
Am-4121	1329	Am-4121	795	M	*	SIG	20-21	28.313	6.8	26.116	6.67	S	2	0.039	0.857	0.063	ExpAA=15.50 First60=15.50 PredHel=0 Topology=o	0						0.62		14	26	23.1	14.8	2.3	1 | 90 GPSRQLR|SC 0.697 *ProP* |	Amb_var-355 thyropin precursor Amblyomma variegatum - signalP detected	s/protinh thyropin	TICK-TB2	6e-92	1.07843	Thyropin	s/thy	putative thyropin precursor	6E-075	gi|260908564	203	64	94	73	6	1	1	2
Am-9439	65	Am-9439	637	M		SIG	20-21	23.301	5.94	21.062	5.86	S	2	0.037	0.844	0.09	ExpAA=16.99 First60=16.99 PredHel=1 Topology=o4-23i	1	8.9	1.9	89.2		190	0.44	H(3.49)	15	1	16.4	9.4	2.8		Rh_micro-1303 thyropin precursor Rhipicephalus microplus - signalP detected	s/protinh thyropin	TICK-TB2	5e-73	1	Thyropin	s/thy	putative thyropin precursor	1E-067	gi|260908564	205	54	95	94	2	1	1	1
Am-9440	64	Am-9440	699	T	*	CYT		21.66	5.74			_	2	0.042	0.171	0.898	ExpAA=1.19 First60=1.19 PredHel=0 Topology=o	0						0.41	H(3.04)	14	1	14.2	7.8	2.6		Rh_micro-1303 thyropin precursor Rhipicephalus microplus	s/protinh thyropin	TICK-TB2	5e-68	0.893518	Thyropin	s/thy	putative thyropin precursor	6E-062	gi|260908564	185	56	86	81	4	21	40	1
Am-47380	32	Am-47380	702	M	*	SIG	23-24	25.613	6.35	23.166	6.23	S	2	0.073	0.773	0.057	ExpAA=10.67 First60=10.67 PredHel=0 Topology=o	0						0.47		15	4	15.9	12.4	3		Amb_var-355 thyropin precursor Amblyomma variegatum - signalP detected	s/protinh thyropin	TICK-TB2	4e-79	0.965686	Thyropin	s/thy	putative thyropin precursor	5E-072	gi|260908564	207	55	96	103	23	1	1	1
Am-4122	22	Am-4122	558	M		SIG	20-21	20.737	8.22	18.54	8.07	S	1	0.041	0.877	0.055	ExpAA=16.99 First60=16.99 PredHel=1 Topology=o4-23i	1	10.2	2.1	87.7		164	0.45		14	2	13.4	13.4	3.7	1 | 90 GPSRQLR|SC 0.699 *ProP* |	Amb_var-355 thyropin precursor Amblyomma variegatum - signalP detected	s/protinh thyropin	TICK-TB2	2e-88	0.897059	Thyropin	s/thy	putative thyropin precursor	1E-069	gi|260908564	183	66	85	62	6	1	1	1
Am-47381	8	Am-47381	625	H		ANC		23.566	8.17			M	5	0.435	0.115	0.324	ExpAA=20.48 First60=20.48 PredHel=1 Topology=o29-51i	1	10.5	13.9	75.6		158	0.39		16	1	12.4	10.5	4.8		Amb_var-355 thyropin precursor Amblyomma variegatum - Membrane anchor detected	s/protinh thyropin	TICK-TB2	8e-75	0.892157	Thyropin	s/thy	putative thyropin precursor	3E-068	gi|260908564	183	63	85	67	3	1	29	1
Cystatin
Am-20851	184	Am-20851	456	M	*	SIG	30-31	16.619	9.32	13.437	9.41	S	2	0.015	0.901	0.219	ExpAA=31.28 First60=19.23 PredHel=1 Topology=o10-32i	1	14.6	6.6	78.8		119	0.45		5	1	14.6	7.3	4		Rh_micro-2275 cystatin Rhipicephalus microplus - signalP detected	s/protinh cystatin	TICK-TB2	2e-47	0.971429	Cystatin-like domain	s/cyst	secreted cystatin precursor	4E-032	gi|260908403	128	52	80	62	1	6	17	1
Am-18992	176	Am-18992	420	M	*	SIG	21-22	15.329	4.93	13.126	4.77	S	1	0.026	0.96	0.063	ExpAA=0.75 First60=0.75 PredHel=0 Topology=o	0						0.32		6	1	16.5	6.5	2.9		tick_cistatins_13 - signalP detected	s/protinh cystatin	TICK-L	6e-37	0.792593	Cystatin-like domain	s/cyst	putative secreted cystatin	7E-038	gi|260908282	117	66	85	40	1	18	16	1
Am-32842	87	Am-32842	372	M	*	SIG	19-20	14.027	9.74	11.915	9.64	S	2	0.282	0.896	0.01	ExpAA=4.32 First60=4.29 PredHel=0 Topology=o	0						0.29		2	2	10.6	6.5	7.3		tick_cistatins_8 - signalP detected	s/protinh cystatin	TICK-L	2e-09	0.783784	Cystatin-like domain	s/cyst	cystatin-2	6E-006	gi|86285719	63	36	49	41	1	24	24	1
Am-1147	80	Am-1147	252	N	*	CYT		9.016	9.3			_	1	0.069	0.094	0.922	ExpAA=0.01 First60=0.01 PredHel=0 Topology=o	0						0.35		2	0	9.6	7.2	1.2		intracellular cystatin	s/protinh cystatin	TICK-TB2	2e-23	0.714286	Cystatin-like domain	s/cyst	intracellular cystatin	5E-021	gi|167613907	68	72	70	19	1	5	6	1
Am-32844	65	Am-32844	429	M	*	SIG	19-20	16.191	9.42	14.104	9.3	S	2	0.233	0.911	0.01	ExpAA=2.31 First60=2.29 PredHel=0 Topology=o	0						0.24		4	2	11.3	5.6	7		tick_cistatins_9 - signalP detected	s/protinh cystatin	TICK-L	1e-09	1.0354	Cystatin-like domain	s/cyst	cystatin-2	4E-006	gi|86285719	63	36	49	41	1	24	24	1
Am-46585	65	Am-46585	783	D	*	CYT		26.675	9.73			_	4	0.294	0.08	0.625	ExpAA=14.05 First60=11.28 PredHel=0 Topology=o	0						0.17		7	1	11.9	5.8	4.2		tick_cistatins_5	s/protinh cystatin	TICK-L	5e-42	0.981482	Cystatin-like domain	s/cyst	cystatin	2E-040	gi|157779724	128	68	98	36	2	1	38	2
Am-24719	61	Am-24719	201	E	*	CYT		7.443	10.28			_	5	0.421	0.047	0.502	ExpAA=0.00 First60=0.00 PredHel=0 Topology=o	0						0.44		2	1	13.6	4.5	7.6		Unknown product	s/protinh cystatin	SMART	0.77		Uncharacterized conserved protein	uc	hypothetical protein RHOER0001_0169	8.2	gi|229495019	58	34	14	42	13	137	7	1
Am-17459	55	Am-17459	495	M	*	SIG	18-19	18.516	10.6	16.673	10.7	S	1	0.077	0.926	0.081	ExpAA=0.66 First60=0.61 PredHel=0 Topology=o	0						0.29		7	1	12.2	6.1	4.3		tick_cistatins_9 - signalP detected	s/protinh cystatin	TICK-L	5e-19	1.0177	Cystatin-like domain	s/cyst	cystatin	3E-011	gi|167613909	103	35	81	68	1	25	36	1
Am-25789	51	Am-25789	411	M	*	SIG	19-20	15.356	9.77	13.188	9.8	S	1	0.026	0.94	0.045	ExpAA=5.35 First60=4.94 PredHel=0 Topology=o	0						0.27		5	0	14.7	7.4	4.4	1 | 101 NSRRRFR|SM 0.554 *ProP* |	tick_cistatins_12 - signalP detected	s/protinh cystatin	TICK-L	1e-16	0.95	Cystatin-like domain	s/cyst	salivary cystatin	3E-022	gi|260908628	110	50	99	55	6	1	31	1
Am-41423	41	Am-41423	390	M	*	SIG	20-21	14.212	5.84	12.249	5.4	S	1	0.031	0.944	0.038	ExpAA=20.69 First60=20.68 PredHel=1 Topology=i7-26o	1	14.7	79.8	5.4		103	0.27		5	0	16.3	5.4	4.7		Rh_micro-3222 cystatin Rhipicephalus microplus - signalP detected	s/protinh cystatin	TICK-TB2	1e-50	0.960317	Cystatin-like domain	s/cyst	cystatin	8E-050	gi|167613909	118	77	92	27	1	10	9	1
Am-31634	35	Am-31634	360	E	*	CYT		13.549	8.51			M	4	0.709	0.023	0.454	ExpAA=0.03 First60=0.03 PredHel=0 Topology=o	0						0.31		7	0	16.8	5	3.4		Rh_micro-3111 secreted cystatin Rhipicephalus microplus	s/protinh cystatin	TICK-TB2	6e-21	0.442857	Cystatin-like domain	s/cyst	putative secreted cystatin	8E-019	gi|260908282	61	70	45	18	1	74	56	1
Am-23468	32	Am-23468	426	M	*	SIG	18-19	15.897	8.86	13.899	9.05	S	3	0.042	0.807	0.32	ExpAA=0.03 First60=0.01 PredHel=0 Topology=o	0						0.26		4	0	15.6	4.3	3.5		tick_cistatins_7 - signalP detected	s/protinh cystatin	TICK-L	3e-10	1	Cystatin-like domain	s/cyst	cystatin-2	5E-007	gi|86285719	97	33	75	68	6	32	27	1
Am-43210	24	Am-43210	523	M		SIG	20-21	19.558	6.9	17.517	6.12	S	1	0.109	0.928	0.014	ExpAA=11.88 First60=11.82 PredHel=0 Topology=o	0						0.3		5	0	15.4	3.4	2.3		tick_cistatins_9 - signalP detected	s/protinh cystatin	TICK-L	5e-31	0.973451	Cystatin-like domain	s/cyst	putative secreted cystatin	2E-022	gi|260908282	128	43	93	74	3	11	3	1
Am-65804	21	Am-65804	303	M	*	CYT		11.239	5.3			_	1	0.083	0.086	0.906	ExpAA=0.00 First60=0.00 PredHel=0 Topology=o	0						0.39		1	0	8	7	3		Rh_micro-89 intracellular cystatin Rhipicephalus microplus	s/protinh cystatin	TICK-TB2	1e-37	0.99	Cystatin-like domain	s/cyst	putative intracellular cystatin	3E-028	gi|109659945	92	63	95	34	0	5	7	1
Am-25788	20	Am-25788	411	M	*	SIG	19-20	15.349	9.77	13.188	9.8	S	1	0.025	0.942	0.046	ExpAA=6.25 First60=5.78 PredHel=0 Topology=o	0						0.27		5	0	14.7	7.4	4.4	1 | 101 NSRRRFR|SM 0.554 *ProP* |	tick_cistatins_12 - signalP detected	s/protinh cystatin	TICK-L	2e-16	0.95	Cystatin-like domain	s/cyst	salivary cystatin	3E-022	gi|260908628	110	50	99	55	6	1	31	1
Am-31638	18	Am-31638	588	V		BL		21.686	5.09			M	3	0.707	0.104	0.215	ExpAA=4.05 First60=0.21 PredHel=0 Topology=o	0						0.3		10	6	19.8	4.1	4.6		tick_cistatins_13	s/protinh cystatin	TICK-L	1e-36	0.792593	Cystatin-like domain	s/cyst	putative secreted cystatin	3E-037	gi|260908282	134	59	97	55	4	1	65	1
Am-35703	15	Am-35703	426	M	*	SIG	16-17	15.373	6.11	13.798	6.15	S	1	0.029	0.959	0.041	ExpAA=18.60 First60=18.59 PredHel=1 Topology=i5-27o	1	15.6	80.9	3.5		114	0.36		7	1	16.3	6.4	5		tick_cistatins_4 - signalP detected	s/protinh cystatin	TICK-L	1e-34	0.991071	Cystatin-like domain	s/cyst	putative secreted cystatin	7E-033	gi|260908282	122	59	88	54	11	15	7	1
Am-47084	15	Am-47084	480	M	*	BL		17.051	8.5			M	2	0.833	0.182	0.07	ExpAA=20.85 First60=20.81 PredHel=1 Topology=i21-43o	1	13.8	73	13.2		116	0.45		7	5	18.2	6.3	5.7		Rh_micro-2275 cystatin Rhipicephalus microplus	s/protinh cystatin	TICK-TB2	9e-43	0.964286	Cystatin-like domain	s/cyst	secreted cystatin precursor	6E-034	gi|260908403	126	51	79	61	0	4	29	1
Am-17457	13	Am-17457	312	Q	*	BL	22-23	11.761	11.53	9.264	11.43	M	3	0.655	0.191	0.151	ExpAA=0.02 First60=0.02 PredHel=0 Topology=o	0						0.49		6	0	14.6	2.9	4.9		tick_cistatins_6 - signalP detected	s/protinh cystatin	TICK-L	3e-13	0.675926	Cystatin-like domain	s/cyst	cystatin precursor	4E-007	gi|41352537	72	35	57	47	0	55	7	1
Am-17458	10	Am-17458	498	M	*	SIG	18-19	18.776	10.71	16.908	10.83	S	1	0.083	0.908	0.084	ExpAA=0.64 First60=0.61 PredHel=0 Topology=o	0						0.29		7	2	13.3	5.5	4.2		tick_cistatins_9 - signalP detected	s/protinh cystatin	TICK-L	1e-19	1.0177	Cystatin-like domain	s/cyst	cystatin	4E-011	gi|157779724	130	31	100	97	11	1	1	1
Am-19713	9	Am-19713	256	M		SIG	21-22	9.839	5.25	7.537	5.25	S	1	0.027	0.976	0.031	ExpAA=22.97 First60=22.75 PredHel=1 Topology=o5-27i	1	25.6	5.8	68.6		59	0.32		1	0	12.8	5.8	.		tick_cistatins_10 - signalP detected	s/protinh cystatin	TICK-L	2e-13	0.607843	Cystatin-like domain	s/cyst	secreted cystatin precursor	1E-007	gi|260908403	73	40	46	45	1	9	7	1
Am-32843	7	Am-32843	429	M	*	SIG	19-20	16.219	9.44	14.109	9.33	S	2	0.295	0.903	0.009	ExpAA=4.15 First60=4.12 PredHel=0 Topology=o	0						0.28		4	1	11.3	5.6	7		tick_cistatins_12 - signalP detected	s/protinh cystatin	TICK-L	1e-09	0.983333	Cystatin-like domain	s/cyst	cystatin-2	1E-005	gi|86285719	63	36	49	41	1	24	24	1
Am-97416	6	Am-97416	631	T		SIG	17-18	23.471	5.7	21.727	5.71	S	2	0.05	0.837	0.189	ExpAA=0.02 First60=0.02 PredHel=0 Topology=o	0						0.39		3	2	10.9	4.7	3.3		Cysteine proteinase inhibitor 12 - signalP detected	s/protinh cystatin	SWISSP	1e-68	0.784	Cystatin-like domain	s/cyst	hypothetical protein ARALYDRAFT_897457	2E-065	gi|297834048	181	68	90	57	0	1	30	1
Am-94776	5	Am-94776	402	M	*	SIG	17-18	15.149	6.57	13.339	6.64	S	1	0.077	0.926	0.037	ExpAA=18.81 First60=18.79 PredHel=1 Topology=i3-25o	1	16.5	81.2	2.3		108	0.31		5	0	12	3.8	5.3		tick_cistatins_2 - signalP detected	s/protinh cystatin	TICK-L	2e-29	0.925	Cystatin-like domain	s/cyst	cystatin-2 precursor, putative	7E-025	gi|241729172	119	44	72	67	1	47	7	1
Am-97417	5	Am-97417	450	M		CYT		16.745	6.6			_	2	0.118	0.047	0.913	ExpAA=0.00 First60=0.00 PredHel=0 Topology=o	0						0.48		0	0	9.3	5.3	0.7		AT3G12490	s/protinh cystatin	GO	3e-43	0.850427	Cystatin-like domain	s/cyst	hypothetical protein ARALYDRAFT_897457	6E-043	gi|297834048	199	51	99	98	51	1	1	1
Serpin
Am-5544	303	Am-5544	1194	M	*	SIG	16-17	43.146	6.47	41.483	6.29	S	1	0.045	0.94	0.14	ExpAA=0.34 First60=0.18 PredHel=0 Topology=o	0						0.26		0	0	13.4	6	4.8		Serpin (serine protease inhibitor) - signalP detected	s/protinh serpin	CDD	0	1.01902	Serpin (serine protease inhibitor)	s/serpin	lospin 12	0.0	gi|154814660	396	89	100	43	0	1	1	1
Am-19038	298	Am-19038	1194	M	*	SIG	16-17	43.506	5.42	41.913	5.32	S	1	0.018	0.966	0.106	ExpAA=0.24 First60=0.11 PredHel=0 Topology=o	0						0.3		0	1	13.1	5.5	4.3		Serpin (serine protease inhibitor) - signalP detected	s/protinh serpin	CDD	0	1.0163	Serpin (serine protease inhibitor)	s/serpin	lospin 4	1E-176	gi|154814644	396	78	100	84	0	1	1	1
Am-25718	259	Am-25718	1209	M	*	SIG	16-17	44.69	7.75	43.006	7.22	S	1	0.038	0.956	0.057	ExpAA=1.35 First60=0.79 PredHel=0 Topology=o	0						0.31		0	0	12.2	5.2	4.7		Serpin (serine protease inhibitor) - signalP detected	s/protinh serpin	CDD	0	1.02717	Serpin (serine protease inhibitor)	s/serpin	serpin-8 precursor, putative	0.0	gi|241840771	401	78	88	87	0	54	1	1
Am-18842	231	Am-18842	1182	M	*	SIG	16-17	43.386	5.9	41.642	5.79	S	2	0.011	0.929	0.188	ExpAA=0.17 First60=0.10 PredHel=0 Topology=o	0						0.18		2	0	12	6.1	4.6		Serpin (serine protease inhibitor) - signalP detected	s/protinh serpin	CDD	0	1.0163	Serpin (serine protease inhibitor)	s/serpin	lospin 8	1E-142	gi|154814652	389	64	98	141	3	11	1	1
Am-24907	184	Am-24907	1197	M	*	SIG	21-22	44.459	5.31	42.26	5.31	S	2	0.045	0.837	0.176	ExpAA=0.17 First60=0.12 PredHel=0 Topology=o	0						0.28		1	0	11.3	5	3		Serpin (serine protease inhibitor) - signalP detected	s/protinh serpin	CDD	0	1.01359	Serpin (serine protease inhibitor)	s/serpin	serpin-2 precursor	2E-096	gi|239530151	391	49	99	202	7	6	4	1
Am-5943	101	Am-5943	1137	M	*	CYT		41.195	5.58			_	4	0.086	0.272	0.512	ExpAA=0.34 First60=0.33 PredHel=0 Topology=o	0						0.27		5	0	15.1	5	3.4		Serpin (serine protease inhibitor)	s/protinh serpin	CDD	0	1.0163	Serpin (serine protease inhibitor)	s/serpin	serpin 7 precursor, putative	1E-115	gi|241614089	373	57	100	161	4	1	1	1
Am-19308	95	Am-19308	930	M	*	CYT		34.65	5.3			_	4	0.384	0.065	0.59	ExpAA=0.05 First60=0.00 PredHel=0 Topology=o	0						0.26		0	0	9.4	5.5	4.5		Tick_serpins_8	s/protinh serpin	TICK-L	2e-82	0.751979	Serpin (serine protease inhibitor)	s/serpin	serpin, putative	1E-108	gi|241997454	307	61	79	118	1	84	1	1
Am-25719	80	Am-25719	1209	M	*	SIG	16-17	44.721	7.76	43.018	7.22	S	1	0.031	0.966	0.051	ExpAA=1.27 First60=0.77 PredHel=0 Topology=o	0						0.3		0	0	12.2	5.2	5		Serpin (serine protease inhibitor) - signalP detected	s/protinh serpin	CDD	0	1.02717	Serpin (serine protease inhibitor)	s/serpin	serpin-8 precursor, putative	0.0	gi|241840771	401	78	88	87	0	54	1	1
Am-18845	69	Am-18845	1068	E	*	CYT		38.722	5.36			_	3	0.1	0.216	0.727	ExpAA=2.11 First60=1.21 PredHel=0 Topology=o	0						0.23		0	1	14.6	6.5	4.5		Serpin (serine protease inhibitor)	s/protinh serpin	CDD	0	0.967391	Serpin (serine protease inhibitor)	s/serpin	lospin 10	1E-143	gi|154814656	354	71	91	101	0	36	1	1
Am-43265	66	Am-43265	1334	M		CYT		49.103	6.04			_	4	0.374	0.04	0.712	ExpAA=2.07 First60=0.00 PredHel=0 Topology=o	0						0.22		6	0	14.4	5.6	3.4	1 | 250 NASRTRR|SD 0.663 *ProP* |	Serpin (serine protease inhibitor)	s/protinh serpin	CDD	0	1.00272	Serpin (serine protease inhibitor)	s/serpin	lospin 7	1E-135	gi|154814650	379	65	100	132	5	1	61	1
Am-29180	53	Am-29180	1092	M		CYT		39.841	6.09			_	3	0.097	0.176	0.679	ExpAA=2.79 First60=0.72 PredHel=0 Topology=o	0						0.24		4	0	15.3	4.7	4.1		Serpin (serine protease inhibitor)	s/protinh serpin	CDD	0	0.983696	Serpin (serine protease inhibitor)	s/serpin	lospin 7	1E-141	gi|154814650	360	70	95	106	3	5	1	1
Am-19307	53	Am-19307	1317	C	*	CYT		48.785	8.37			_	3	0.211	0.123	0.766	ExpAA=21.01 First60=16.69 PredHel=0 Topology=o	0						0.18		2	0	10.5	6.8	4.3	1 | 254 TDNRVFR|NY 0.518 *ProP* |	Tick_serpins_8	s/protinh serpin	TICK-L	5e-94	0.968338	Serpin (serine protease inhibitor)	s/serpin	serpin, putative	1E-127	gi|241997454	373	59	96	152	1	10	61	1
Am-29176	52	Am-29176	1143	M	*	CYT		42.57	6.22			_	2	0.114	0.065	0.882	ExpAA=1.18 First60=1.11 PredHel=0 Topology=o	0						0.27		0	0	14.2	3.9	3.4		Serpin (serine protease inhibitor)	s/protinh serpin	CDD	0	1.01087	Serpin (serine protease inhibitor)	s/serpin	lospin 7	1E-180	gi|154814650	379	86	100	53	0	1	1	1
Am-19039	49	Am-19039	1194	M	*	SIG	16-17	42.978	6.14	41.373	5.97	S	1	0.025	0.972	0.065	ExpAA=1.29 First60=0.83 PredHel=0 Topology=o	0						0.27		0	0	12.8	6.5	5		Rh_ap-865 serine proteinase inhibitor serpin-3 Rhipicephalus appendiculatus - signalP detected	s/protinh serpin	TICK-TB2	0	1	Serpin (serine protease inhibitor)	s/serpin	lospin 4	1E-164	gi|154814644	396	75	100	97	2	1	1	1
Am-13615	29	Am-13615	101	X		CYT		35.122	6.27			_	5	0.069	0.375	0.54	ExpAA=4.92 First60=4.59 PredHel=0 Topology=o	0						0.2		0	1	11.8	6.1	4.7		Rh_ap-865 serine proteinase inhibitor serpin-3 Rhipicephalus appendiculatus	s/protinh serpin	TICK-TB2	0	0.822055	Serpin (serine protease inhibitor)	s/serpin	lospin 12	1E-165	gi|154814660	327	91	83	28	0	59	36	1
Am-43266	27	Am-43266	1290	S	*	CYT		46.474	6.27			_	4	0.344	0.042	0.597	ExpAA=1.79 First60=0.00 PredHel=0 Topology=o	0						0.21		4	0	14.2	5.6	3.5	1 | 234 NASRTRR|SD 0.663 *ProP* |	Serpin (serine protease inhibitor)	s/protinh serpin	CDD	0	1.00272	Serpin (serine protease inhibitor)	s/serpin	lospin 7	1E-133	gi|154814650	375	65	99	131	3	5	51	1
Am-29177	26	Am-29177	1131	M	*	CYT		41.917	5.35			_	3	0.16	0.115	0.663	ExpAA=1.53 First60=0.96 PredHel=0 Topology=o	0						0.29		2	0	14.9	4.3	2.9		Serpin (serine protease inhibitor)	s/protinh serpin	CDD	0	1.00815	Serpin (serine protease inhibitor)	s/serpin	lospin 7	0.0	gi|154814650	375	87	99	48	0	5	1	1
Am-43264	22	Am-43264	830	M		CYT		30.98	8.25			_	4	0.402	0.031	0.714	ExpAA=5.33 First60=0.00 PredHel=0 Topology=o	0						0.22		4	0	16.2	4.3	2.9	1 | 250 NASRTRR|SD 0.663 *ProP* |	serine proteinase inhibitor serpin-2	s/protinh serpin	TICK-TB2	6e-71	0.557895	Serpin (serine protease inhibitor)	s/serpin	lospin 7	1E-075	gi|154814650	210	66	56	70	0	5	67	1
Am-25717	19	Am-25717	588	L		CYT		22.416	9.17			_	1	0.061	0.108	0.915	ExpAA=0.17 First60=0.05 PredHel=0 Topology=o	0						0.31		0	0	14.2	5.1	5.6		Serpin (serine protease inhibitor)	s/protinh serpin	PFAM	1e-50	0.529891	Serpin (serine protease inhibitor)	s/serpin	serpin-8 precursor, putative	6E-087	gi|241840771	196	75	43	49	0	159	1	1
Am-43267	17	Am-43267	842	G		CYT		30.119	7.19			_	3	0.046	0.273	0.851	ExpAA=3.42 First60=0.10 PredHel=0 Topology=o	0						0.21		1	0	15.3	4.6	2.8	1 | 178 XXXRTRR|SD 0.626 *ProP* |	serine proteinase inhibitor serpin-2	s/protinh serpin	TICK-TB2	1e-90	0.736842	Serpin (serine protease inhibitor)	s/serpin	lospin 7	2E-095	gi|154814650	280	64	74	101	0	11	1	1
Am-29181	11	Am-29181	1323	F	*	CYT		48.612	6.63			_	4	0.43	0.022	0.693	ExpAA=2.10 First60=0.00 PredHel=0 Topology=o	0						0.21		7	0	15	5.5	4.5		Serpin (serine protease inhibitor)	s/protinh serpin	CDD	0	1.01902	Serpin (serine protease inhibitor)	s/serpin	lospin 7	1E-149	gi|154814650	379	71	100	109	3	1	58	1
Am-34583	10	Am-34583	1173	M	*	SIG	16-17	43.219	5.31	41.391	5.23	S	3	0.018	0.843	0.302	ExpAA=0.09 First60=0.07 PredHel=0 Topology=o	0						0.21		2	0	13.3	6.2	3.6		Serpin (serine protease inhibitor) - signalP detected	s/protinh serpin	CDD	0	1.00815	Serpin (serine protease inhibitor)	s/serpin	lospin 10	0.0	gi|154814656	389	81	100	71	0	1	1	1
Am-29182	10	Am-29182	657	P	*	CYT		24.398	4.93			_	5	0.071	0.383	0.554	ExpAA=0.68 First60=0.00 PredHel=0 Topology=o	0						0.29		2	0	13.3	4.6	3.7		Tick_serpins_18	s/protinh serpin	TICK-L	6e-85	0.605042	Serpin (serine protease inhibitor)	s/serpin	lospin 7	1E-104	gi|154814650	216	87	57	27	0	164	2	1
Am-18844	9	Am-18844	1189	D		BL		43.425	6.11			M	2	0.854	0.026	0.175	ExpAA=0.09 First60=0.02 PredHel=0 Topology=o	0						0.21		4	2	14.4	6	3.8		serine proteinase inhibitor serpin-4	s/protinh serpin	TICK-TB2	0	0.72165	Serpin (serine protease inhibitor)	s/serpin	lospin 8	1E-139	gi|154814652	361	68	91	114	0	5	36	1
Am-38329	9	Am-38329	78	X		CYT		29.218	5.9			S	5	0.068	0.524	0.426	ExpAA=16.71 First60=14.73 PredHel=0 Topology=o	0						0.25		0	1	11.8	6.1	4.7		Tick_serpins_27	s/protinh serpin	TICK-L	3e-91	0.707124	Serpin (serine protease inhibitor)	s/serpin	lospin 6	1E-123	gi|154814648	267	83	68	44	0	51	29	1
Am-73824	8	Am-73824	498	E	*	CYT		17.959	7.17			_	2	0.064	0.122	0.824	ExpAA=1.46 First60=1.46 PredHel=0 Topology=o	0						0.25		2	0	14.5	6.1	4.8		SERine Proteinase INhibitors	s/protinh serpin	SMART	7e-36	0.476323	Tick_serpins_41	s/serpin	serine protease inhibitor, putative	4E-047	gi|241242564	164	60	23	66	0	539	1	1
Am-28484	8	Am-28484	794	A		CYT		29.408	8.22			_	4	0.182	0.087	0.574	ExpAA=0.56 First60=0.15 PredHel=0 Topology=o	0						0.22		6	0	16.6	2.6	3		Serpin (serine protease inhibitor)	s/protinh serpin	PFAM	1e-64	0.548913	Serpin (serine protease inhibitor)	s/serpin	serpin 7 precursor, putative	2E-058	gi|241614089	205	55	55	91	1	1	61	1
Am-63632	6	Am-63632	623	E		CYT		23.228	5.44			_	5	0.132	0.226	0.418	ExpAA=4.29 First60=4.25 PredHel=0 Topology=o	0						0.25		3	1	18.3	4.8	2.4		Serpin (serine protease inhibitor)	s/protinh serpin	PFAM	2e-67	0.57337	Serpin (serine protease inhibitor)	s/serpin	lospin 7	1E-074	gi|154814650	207	68	55	66	0	28	1	1
Am-28483	5	Am-28483	916	M		CYT		33.057	5.7			_	3	0.033	0.394	0.835	ExpAA=0.25 First60=0.25 PredHel=0 Topology=o	0						0.25		3	0	16.3	2.9	2.6		Serpin (serine protease inhibitor)	s/protinh serpin	PFAM	1e-87	0.788044	Serpin (serine protease inhibitor)	s/serpin	serpin 7 precursor, putative	2E-082	gi|241614089	292	54	78	133	2	1	11	1
Am-50317	5	Am-50317	1107	F	*	CYT		40.846	9.11			_	2	0.074	0.126	0.888	ExpAA=0.15 First60=0.12 PredHel=0 Topology=o	0						0.19		1	0	13.9	5.7	3.8		Serpin (serine protease inhibitor)	s/protinh serpin	PFAM	0	1.00815	Serpin (serine protease inhibitor)	s/serpin	lospin 2	1E-146	gi|154814640	380	70	95	111	13	19	1	1
Am-29184	5	Am-29184	935	M		CYT		34.035	6.25			_	3	0.103	0.153	0.68	ExpAA=1.22 First60=1.13 PredHel=0 Topology=o	0						0.24		1	1	17.6	4.8	3.5		Tick_serpins_22	s/protinh serpin	TICK-L	1e-93	0.795518	Serpin (serine protease inhibitor)	s/serpin	lospin 7	1E-115	gi|154814650	305	69	81	93	1	5	1	1
Am-29178	5	Am-29178	762	R		CYT		28.737	5.74			_	3	0.281	0.062	0.703	ExpAA=0.34 First60=0.29 PredHel=0 Topology=o	0						0.23		0	0	14.5	3.9	3.9		Tick_serpins_28	s/protinh serpin	TICK-L	1e-93	0.705556	Serpin (serine protease inhibitor)	s/serpin	lospin 7	1E-118	gi|154814650	254	85	67	36	0	115	1	1
Kazal domain containing peptides
Am-25261	264	Am-25261	864	M	*	SIG	19-20	33.089	8.44	30.886	8.34	S	1	0.027	0.96	0.078	ExpAA=0.28 First60=0.28 PredHel=0 Topology=o	0						0.33		20	0	10.5	4.2	4.5	1 | 46 RPGRVCR|IL 0.530 *ProP* |	Kazal type serine protease inhibitors - signalP detected	s/protinh Kazal	SMART	4e-12	0.978261	Kazal type serine protease inhibitors	s/kazal	follistatin-related protein	1E-154	gi|82465136	288	82	100	51	2	1	1	1
Am-9600	8	Am-9600	312	M	*	SIG	19-20	11.817	9.87	9.815	9.85	M	4	0.48	0.268	0.155	ExpAA=0.02 First60=0.02 PredHel=0 Topology=o	0						0.29		4	1	17.5	2.9	4.9		Hypothetical secreted protein precursor - signalP detected	s/protinh Kazal	HS	0.52		Kazal type serine protease inhibitors	s/kazal	prolow-density lipoprotein receptor-related protein 1 precursor	4.8	gi|126012562	56	32	1	41	5	12	4	1
Carboxypeptidase inhibitor
Am-11297	274	Am-11297	339	M	*	SIG	24-25	12.413	9.58	9.97	9.83	S	1	0.02	0.96	0.054	ExpAA=15.62 First60=15.62 PredHel=0 Topology=o	0						0.61	C(4.16)	13	0	13.4	13.4	2.7	2 | 40 HGSRSCR|SM 0.706 *ProP* | 76 CLHRGKR|AC 0.618 *ProP* |	Hypothetical secreted protein precursor - signalP detected	s/protinh cbp	HS	0.61		Carboxypeptidase inhibitor I68	s/carbinh	carboxypeptidase inhibitor precursor	7E-004	gi|260908364	112	27	82	56	2	24	33	2
Am-15070	65	Am-15070	288	M	*	SIG	21-22	10.084	6.15	7.903	6.34	S	1	0.016	0.964	0.059	ExpAA=2.49 First60=2.49 PredHel=0 Topology=o	0						0.48	C(5.28)	14	0	15.8	9.5	5.3		carboxypeptidase inhibitor precursor - signalP detected	s/protinh cbp	TICK-TB2	4e-40	0.989691	Carboxypeptidase inhibitor I68	s/carbinh	Carboxypeptidase inhibitor; AltName: Full=TCI; Flags: Precursor carboxypeptidase	2E-037	gi|74836992	95	69	99	29	1	1	1	1
Am-11298	37	Am-11298	315	M	*	SIG	24-25	11.492	9.46	9.061	9.69	S	1	0.032	0.959	0.04	ExpAA=16.62 First60=16.62 PredHel=1 Topology=o4-22i	1	17.3	3.8	78.8		82	0.6	C(4.48)	13	0	13.5	12.5	2.9	2 | 32 DGSRSCR|SM 0.642 *ProP* | 68 CLHRGKR|AC 0.618 *ProP* |	Hypothetical secreted protein precursor - signalP detected	s/protinh cbp	HS	0.59		Carboxypeptidase inhibitor I68	s/carbinh	carboxypeptidase inhibitor precursor	7E-004	gi|260908364	75	27	55	56	2	61	29	1
Am-1464	20	Am-1464	288	M	*	SIG	21-22	10.879	10.02	8.476	10.42	S	1	0.043	0.955	0.034	ExpAA=2.77 First60=2.77 PredHel=0 Topology=o	0						0.56	C(5.28)	14	0	10.5	8.4	7.4		carboxypeptidase inhibitor precursor - signalP detected	s/protinh cbp	TICK-TB2	5e-13	0.938144	Carboxypeptidase inhibitor I68	s/carbinh	Carboxypeptidase inhibitor; AltName: Full=TCI; Flags: Precursor carboxypeptidase	2E-010	gi|74836992	89	35	93	59	3	6	4	1
Am-14358	18	Am-14358	279	M	*	CYT		9.895	6.77			_	1	0.044	0.099	0.946	ExpAA=0.00 First60=0.00 PredHel=0 Topology=o	0						0.57	C(5.45)	14	0	13	9.8	2.2		carboxypeptidase inhibitor precursor	s/protinh cbp	TICK-TB2	9e-17	0.85567	Carboxypeptidase inhibitor I68	s/carbinh	Carboxypeptidase inhibitor; AltName: Full=TCI; Flags: Precursor carboxypeptidase	4E-014	gi|74836992	79	45	82	45	6	17	12	1
Am-15071	11	Am-15071	372	A	*	BL		13.284	8.8			M	4	0.639	0.121	0.273	ExpAA=17.76 First60=17.76 PredHel=0 Topology=i	0						0.39	C(4.08)	14	3	18.7	7.3	4.9	1 | 17 SRSKQAR|SK 0.511 *ProP* |	carboxypeptidase inhibitor precursor	s/protinh cbp	TICK-TB2	2e-40	0.989691	Carboxypeptidase inhibitor I68	s/carbinh	Carboxypeptidase inhibitor; AltName: Full=TCI; Flags: Precursor carboxypeptidase	8E-038	gi|74836992	95	70	99	28	1	1	29	1
Phosphatidylethanolamine-binding protein
Am-2664	580	Am-2664	708	M	*	CYT		26.214	8.52			M	3	0.8	0.021	0.209	ExpAA=0.00 First60=0.00 PredHel=0 Topology=o	0						0.22		5	3	15.7	7.2	6.8		Phosphatidylethanolamine-binding protein 1	s/protinh pebp	GO	2e-57	1.01069	Phosphatidylethanolamine binding protein	s/PBP	phosphatidylethanolamine-binding protein	4E-069	gi|157116368	208	62	99	78	3	1	27	1
Am-27269	83	Am-27269	753	M	*	SIG	37-38	26.835	6.9	22.935	5.93	S	1	0.011	0.964	0.141	ExpAA=20.87 First60=20.83 PredHel=1 Topology=o10-32i	1	8.8	4	87.2		218	0.34		3	6	14.8	6.4	8.4		Phosphatidylethanolamine-binding protein 1 - signalP detected	s/protinh pebp	GO	5e-21	0.818182	PhosphatidylEthanolamine-Binding Protein (PEBP) domain present in eukaryotes	s/PBP	phosphatidylethanolamine binding protein, putative	2E-036	gi|241161367	149	45	84	82	1	21	99	1
Am-27268	51	Am-27268	753	M	*	SIG	37-38	26.961	6.9	22.966	5.93	S	2	0.011	0.953	0.168	ExpAA=20.09 First60=20.05 PredHel=1 Topology=o10-32i	1	8.8	4	87.2		218	0.34		3	7	15.6	6.4	8.4		Phosphatidylethanolamine-binding protein 1 - signalP detected	s/protinh pebp	GO	5e-21	0.818182	PhosphatidylEthanolamine-Binding Protein (PEBP) domain present in eukaryotes	s/PBP	phosphatidylethanolamine binding protein, putative	2E-036	gi|241161367	149	45	84	82	1	21	99	1
Am-2662	40	Am-2662	430	M		CYT		15.91	6.4			_	1	0.053	0.1	0.93	ExpAA=0.00 First60=0.00 PredHel=0 Topology=o	0						0.4		3	6	14.6	8.3	9		Phosphatidylethanolamine-binding protein 1	s/protinh pebp	GO	4e-40	0.716577	Phosphatidylethanolamine binding protein	s/PBP	OV-16 antigen	1E-051	gi|170047779	140	69	67	43	1	35	4	1
Am-18221	27	Am-18221	627	C	*	SIG	29-30	23.04	5.67	19.758	5.65	S	1	0.025	0.952	0.06	ExpAA=8.25 First60=8.25 PredHel=0 Topology=o	0						0.2		3	3	14.4	6.7	7.7		Phosphatidylethanolamine-binding protein 1 - signalP detected	s/protinh pebp	GO	3e-14	0.802139	PhosphatidylEthanolamine-Binding Protein (PEBP) domain present in eukaryotes	s/PBP	phosphatidylethanolamine binding protein, putative	7E-028	gi|241161367	165	41	93	99	7	4	45	1
Am-18222	25	Am-18222	576	C	*	SIG	29-30	21.036	5.38	17.76	5.35	S	1	0.023	0.953	0.061	ExpAA=8.38 First60=8.37 PredHel=0 Topology=o	0						0.22		3	3	16.8	5.8	7.9		Phosphatidylethanolamine-binding protein 1 - signalP detected	s/protinh pebp	GO	2e-12	0.802139	PhosphatidylEthanolamine-Binding Protein (PEBP) domain present in eukaryotes	s/PBP	phosphatidylethanolamine binding protein, putative	2E-024	gi|241161367	149	41	84	89	7	4	45	1
Am-2663	9	Am-2663	689	M		BL		25.387	8.43			M	3	0.641	0.108	0.101	ExpAA=0.01 First60=0.01 PredHel=0 Topology=o	0						0.23		7	5	17.8	7	7		Phosphatidylethanolamine-binding protein 1 - signalP detected	s/protinh pebp	GO	7e-46	0.97861	Phosphatidylethanolamine binding protein	s/PBP	phosphatidylethanolamine-binding protein	1E-058	gi|157116368	202	58	96	85	4	1	29	1
Enzymes
Secreted peptidases
Metalloproteases of the reprolysin family
Am-3794	351	Am-3794	1737	S	*	CYT		65.404	6.81			S	3	0.187	0.707	0.273	ExpAA=30.06 First60=17.53 PredHel=1 Topology=i46-68o	1	3.8	88.2	8		510	0.16		14	1	12.5	7.4	5.5		Tick metalloprotease	s/enz metalloprotease	TICK-L	0	0.931354	Zinc-dependent metalloprotease	s/enz metal	salivary gland metalloprotease	1E-126	gi|71726990	546	43	98	317	56	7	66	1
Am-5410	404	Am-5410	1701	M	*	SIG	27-28	64.146	8.39	60.931	8.43	S	3	0.064	0.711	0.145	ExpAA=0.80 First60=0.79 PredHel=0 Topology=o	0						0.17		13	0	12.4	7.4	4.8	1 | 294 LVSRRGR|GW 0.583 *ProP* |	Secreted metalloprotease	s/enz metalloprotease	TICK-TB2	0	0.931535	Zinc-dependent metalloprotease	s/enz metal	metalloprotease, putative	3E-083	gi|241636942	440	39	94	272	20	8	35	1
Am-8416	234	Am-8416	1678	M		SIG	16-17	62.788	6.54	61.168	6.65	S	3	0.048	0.831	0.256	ExpAA=0.74 First60=0.01 PredHel=0 Topology=o	0						0.15		16	11	11.6	7	5.5		Tick metalloprotease	s/enz metalloprotease	TICK-L	0	1.00557	Zinc-dependent metalloprotease	s/enz metal	salivary gland metalloprotease	1E-173	gi|71726990	554	56	99	243	16	1	1	1
Am-20410	637	Am-20410	1668	M	*	SIG	16-17	63.633	6.58	61.895	6.73	S	2	0.052	0.876	0.157	ExpAA=0.07 First60=0.03 PredHel=0 Topology=o	0						0.21		14	12	12.6	6.1	4.9		Secreted metalloprotease	s/enz metalloprotease	TICK-TB2	0	1.00544	Zinc-dependent metalloprotease	s/enz metal	metalloprotease	1E-150	gi|67906164	532	50	97	268	11	5	7	1
Am-43509	158	Am-43509	1668	M	*	SIG	16-17	62.306	6.25	60.713	6.33	S	1	0.038	0.921	0.095	ExpAA=0.83 First60=0.65 PredHel=0 Topology=o	0						0.22		16	8	12.1	7.4	5.2		Tick metalloprotease	s/enz metalloprotease	TICK-L	0	1.00371	Zinc-dependent metalloprotease	s/enz metal	salivary gland metalloprotease	0.0	gi|71726990	542	56	97	240	17	1	1	1
Am-7725	193	Am-7725	1668	M	*	SIG	16-17	61.554	6.14	59.974	6.22	S	1	0.057	0.916	0.073	ExpAA=0.21 First60=0.17 PredHel=0 Topology=o	0						0.2		16	7	12.4	8.3	5		Tick metalloprotease	s/enz metalloprotease	TICK-L	0	0.96475	Zinc-dependent metalloprotease	s/enz metal	salivary gland metalloprotease	1E-178	gi|71726990	535	56	96	237	14	1	1	1
Am-1108	421	Am-1108	1668	M	*	SIG	28-29	63.332	8.34	60.223	8.12	S	1	0.039	0.903	0.077	ExpAA=0.89 First60=0.81 PredHel=0 Topology=o	0						0.16		15	0	14.1	5.2	4.5		Tick metalloprotease	s/enz metalloprotease	TICK-L	0	1.02058	Zinc-dependent metalloprotease	s/enz metal	salivary gland metalloprotease	1E-124	gi|71726992	480	47	95	257	12	2	9	1
Am-5935	245	Am-5935	1662	M	*	SIG	18-19	63.214	8.44	61.19	8.61	S	1	0.016	0.972	0.094	ExpAA=0.72 First60=0.18 PredHel=0 Topology=o	0						0.21		16	13	11.9	7.6	5.8	1 | 510 ITSRPSR|TT 0.548 *ProP* |	Secreted metalloprotease	s/enz metalloprotease	TICK-TB2	0	0.978221	Zinc-dependent metalloprotease	s/enz metal	metalloprotease	1E-144	gi|67906164	545	49	99	280	25	3	7	1
Am-5183	234	Am-5183	1662	M	*	SIG	16-17	62.56	6.45	60.835	6.3	S	2	0.222	0.835	0.033	ExpAA=0.44 First60=0.05 PredHel=0 Topology=o	0						0.22		16	7	14.1	6.9	5.4		Tick metalloprotease	s/enz metalloprotease	TICK-L	0	0.981308	Zinc-dependent metalloprotease	s/enz metal	salivary gland metalloprotease	0.0	gi|71726990	546	56	98	240	11	1	1	1
Am-58594	33	Am-58594	1656	M	*	SIG	16-17	62.56	6.34	60.712	6.42	S	3	0.078	0.747	0.208	ExpAA=0.04 First60=0.00 PredHel=0 Topology=o	0						0.2		14	15	15.6	6.5	4	1 | 251 TLTRFRR|YA 0.607 *ProP* |	Secreted metalloprotease	s/enz metalloprotease	TICK-TB2	0	1.0127	Zinc-dependent metalloprotease	s/enz metal	metalloprotease	1E-148	gi|67906164	527	50	96	264	7	21	19	1
Am-1314	436	Am-1314	1650	M	*	SIG	16-17	62.061	6.78	60.209	6.77	S	2	0.071	0.793	0.185	ExpAA=0.06 First60=0.02 PredHel=0 Topology=o	0						0.26		16	8	13.1	8.4	5.6		Tick metalloprotease	s/enz metalloprotease	TICK-L	0	0.990724	Zinc-dependent metalloprotease	s/enz metal	salivary gland metalloprotease	0.0	gi|71726990	535	57	96	230	15	1	1	1
Am-5184	269	Am-5184	1647	M	*	SIG	16-17	62.389	6.54	60.654	6.47	S	2	0.173	0.871	0.037	ExpAA=0.80 First60=0.10 PredHel=0 Topology=o	0						0.23		17	11	12.8	6.9	5.3		Tick metalloprotease	s/enz metalloprotease	TICK-L	0	0.994393	Zinc-dependent metalloprotease	s/enz metal	salivary gland metalloprotease	1E-176	gi|71726990	539	55	97	240	13	1	1	1
Am-8277	203	Am-8277	1647	M	*	SIG	16-17	62.163	6.94	60.398	6.81	S	4	0.106	0.556	0.347	ExpAA=0.75 First60=0.00 PredHel=0 Topology=o	0						0.22		14	21	15.1	6.6	5.7		Secreted metalloprotease	s/enz metalloprotease	TICK-TB2	0	0.970909	Zinc-dependent metalloprotease	s/enz metal	metalloprotease	1E-145	gi|67906164	526	50	96	267	11	5	3	1
Am-13856	214	Am-13856	1644	H	*	CYT		61.024	7.91			S	5	0.031	0.645	0.477	ExpAA=43.35 First60=24.68 PredHel=2 Topology=o15-37i57-79o	2	8	88.3	3.7		468	0.16		15	2	12.1	7.1	5.5		Tick metalloprotease	s/enz metalloprotease	TICK-L	0	0.993684	Zinc-dependent metalloprotease	s/enz metal	salivary gland metalloprotease	1E-177	gi|71726986	491	62	100	186	7	2	62	1
Am-5940	152	Am-5940	1638	H	*	CYT		60.796	7.15			S	5	0.027	0.648	0.519	ExpAA=40.93 First60=23.65 PredHel=2 Topology=o15-37i57-79o	2	8.1	88.3	3.7		466	0.19		13	4	12.8	6.8	5.7		Tick metalloprotease	s/enz metalloprotease	TICK-L	0	0.974737	Zinc-dependent metalloprotease	s/enz metal	salivary gland metalloprotease	1E-170	gi|71726986	478	61	97	186	7	2	62	1
Am-30628	133	Am-30628	1638	M	*	SIG	16-17	61.511	7.61	59.813	7.94	S	2	0.032	0.907	0.194	ExpAA=0.17 First60=0.01 PredHel=0 Topology=o	0						0.17		14	13	13	7.3	6.1	1 | 458 YESRFQR|KA 0.500 *ProP* |	Secreted metalloprotease	s/enz metalloprotease	TICK-TB2	0	0.965517	Zinc-dependent metalloprotease	s/enz metal	metalloprotease	1E-136	gi|67906164	527	45	96	290	16	4	6	1
Am-3942	158	Am-3942	1632	K	*	SIG	30-31	58.962	8.47	55.715	8.41	S	4	0.107	0.552	0.266	ExpAA=23.58 First60=18.81 PredHel=1 Topology=i7-29o	1	4.1	94.7	1.3		514	0.14		16	0	11.4	7.6	4.1		Secreted metalloprotease	s/enz metalloprotease	TICK-TB2	0	0.952282	Zinc-dependent metalloprotease	s/enz metal	metalloprotease, putative	9E-094	gi|241636942	455	39	97	279	14	8	38	1
Am-25633	111	Am-25633	1623	D	*	BL	45-46	60.662	7.65	55.813	7.25	S	3	0.042	0.82	0.378	ExpAA=22.41 First60=22.27 PredHel=1 Topology=i21-43o	1	4.1	92	3.9		497	0.18		13	2	13	8.1	5.7		Secreted metalloprotease	s/enz metalloprotease	TICK-TB2	0	0.891107	Zinc-dependent metalloprotease	s/enz metal	metalloprotease	1E-109	gi|67906164	476	43	87	273	20	6	35	1
Am-12622	787	Am-12622	1605	M	*	SIG	19-20	60.35	6.31	58.473	6.32	S	1	0.039	0.926	0.053	ExpAA=14.62 First60=14.61 PredHel=0 Topology=o	0						0.21		14	10	12.4	7.1	5.8		Tick metalloprotease	s/enz metalloprotease	TICK-L	0	0.970315	Zinc-dependent metalloprotease	s/enz metal	salivary gland metalloprotease	1E-139	gi|71726990	535	46	96	289	16	4	8	1
Am-8747	184	Am-8747	1602	M	*	CYT		58.935	8.44			S	2	0.047	0.843	0.161	ExpAA=8.92 First60=3.59 PredHel=0 Topology=o	0						0.19		12	1	12.9	7.1	3.6	1 | 187 PEERTRR|ST 0.677 *ProP* |	Tick metalloprotease	s/enz metalloprotease	TICK-L	2e-91	1.03846	Zinc-dependent metalloprotease	s/enz metal	Metis4 protein	3E-042	gi|170285597	492	27	99	381	42	2	7	1
Am-34303	40	Am-34303	1599	E	*	CYT		59.549	8.91			_	5	0.518	0.032	0.644	ExpAA=7.17 First60=4.35 PredHel=0 Topology=o	0						0.17		14	0	10.3	6.8	4.5		Tick metalloprotease	s/enz metalloprotease	TICK-L	0	0.87013	Zinc-dependent metalloprotease	s/enz metal	salivary gland metalloprotease	5E-094	gi|71726990	483	39	87	301	24	2	51	1
Am-9343	191	Am-9343	1593	M	*	BL	20-21	59.948	5.27	57.762	5.31	S	1	0.009	0.973	0.099	ExpAA=12.54 First60=12.11 PredHel=0 Topology=o	0						0.19		17	1	15.1	6	2.8		Tick metalloprotease	s/enz metalloprotease	TICK-L	7e-93	1.06823	Zinc-dependent metalloprotease	s/enz metal	salivary gland metalloprotease	3E-061	gi|71726984	474	30	99	351	39	4	7	1
Am-18420	195	Am-18420	1590	A	*	CYT		58.245	5.65			_	3	0.131	0.213	0.747	ExpAA=0.00 First60=0.00 PredHel=0 Topology=o	0						0.3		13	4	19.3	5.1	2.8		Tick metalloprotease	s/enz metalloprotease	TICK-L	5e-35	0.752193	metalloprotease	s/enz metal	metalloprotease	2E-019	gi|84570468	263	28	96	206	43	2	230	1
Am-15024	37	Am-15024	1584	G	*	CYT		60.276	5.93			_	3	0.251	0.057	0.777	ExpAA=0.02 First60=0.00 PredHel=0 Topology=o	0						0.25		14	1	11	8.2	5.7		Tick metalloprotease	s/enz metalloprotease	TICK-L	0	0.888683	Zinc-dependent metalloprotease	s/enz metal	salivary gland metalloprotease	1E-165	gi|71726990	456	61	82	178	4	24	31	1
Am-19219	108	Am-19219	1578	M	*	CYT		59.72	7.16			S	4	0.01	0.765	0.489	ExpAA=20.39 First60=15.90 PredHel=0 Topology=o	0						0.18		14	0	11.8	6.9	3.6	1 | 419 AQSRLKR|KK 0.681 *ProP* |	Tick metalloprotease	s/enz metalloprotease	TICK-L	0	0.987315	Zinc-dependent metalloprotease	s/enz metal	salivary gland metalloprotease	1E-119	gi|71726992	483	46	96	259	12	1	15	1
Am-5181	341	Am-5181	1578	M	*	SIG	21-22	58.856	6.65	56.833	6.56	S	1	0.076	0.914	0.022	ExpAA=0.84 First60=0.83 PredHel=0 Topology=o	0						0.18		10	8	14.9	7.4	5.7		Tick metalloprotease	s/enz metalloprotease	TICK-L	0	0.998117	Zinc-dependent metalloprotease	s/enz metal	salivary gland metalloprotease	1E-122	gi|71726990	513	44	92	288	15	5	10	1
Am-28188	141	Am-28188	1561	M		SIG	17-18	58.637	7.07	56.853	7.04	S	3	0.055	0.781	0.238	ExpAA=0.03 First60=0.00 PredHel=0 Topology=o	0						0.21		13	10	12.7	7.3	5		Secreted metalloprotease	s/enz metalloprotease	TICK-TB2	0	0.891107	Zinc-dependent metalloprotease	s/enz metal	metalloprotease	1E-125	gi|67906164	503	47	92	273	25	14	13	1
Am-7110	183	Am-7110	1566	M	*	CYT		56.028	7.8			S	1	0.05	0.889	0.062	ExpAA=22.61 First60=22.42 PredHel=1 Topology=i13-35o	1	4.2	93.3	2.5		486	0.2		16	5	14	9.4	2.9		Tick metalloprotease	s/enz metalloprotease	TICK-L	5e-95	0.925789	Zinc-dependent metalloprotease	s/enz metal	metalloproteinase	3E-056	gi|89277230	456	29	98	351	49	12	23	1
Am-15504	30	Am-15504	1560	L	*	CYT		55.86	5.71			M	2	0.808	0.192	0.062	ExpAA=2.45 First60=1.87 PredHel=0 Topology=o	0						0.23		18	1	12.1	6.9	3.1		Tick metalloprotease	s/enz metalloprotease	TICK-L	1e-97	0.883019	Zinc-dependent metalloprotease	s/enz metal	metalloprotease	3E-063	gi|121308307	460	32	95	323	37	22	66	1
Am-4813	77	Am-4813	1560	M	*	SIG	17-18	58.621	8.94	56.862	8.87	S	2	0.117	0.824	0.059	ExpAA=0.13 First60=0.09 PredHel=0 Topology=o	0						0.18		10	0	14.1	7.5	5.4	1 | 259 YAVRKKR|EF 0.610 *ProP* |	Tick metalloprotease	s/enz metalloprotease	TICK-L	0	0.922078	Zinc-dependent metalloprotease	s/enz metal	salivary gland metalloprotease	1E-125	gi|71726990	501	44	90	285	17	5	6	1
Am-4812	397	Am-4812	1560	M	*	SIG	17-18	58.348	8.61	56.612	8.51	S	2	0.127	0.783	0.074	ExpAA=0.21 First60=0.14 PredHel=0 Topology=o	0						0.18		10	0	13.7	7.9	5.4	1 | 259 YAARKKR|EF 0.689 *ProP* |	Tick metalloprotease	s/enz metalloprotease	TICK-L	0	0.922078	Zinc-dependent metalloprotease	s/enz metal	salivary gland metalloprotease	1E-122	gi|71726990	506	44	91	286	14	4	6	1
Am-5180	23	Am-5180	1554	V	*	CYT		58.136	7.15			M	5	0.558	0.418	0.099	ExpAA=0.01 First60=0.00 PredHel=0 Topology=o	0						0.19		10	9	14.9	7.5	5.6		Tick metalloprotease	s/enz metalloprotease	TICK-L	0	0.931354	Zinc-dependent metalloprotease	s/enz metal	salivary gland metalloprotease	1E-120	gi|71726990	509	43	91	292	19	5	1	1
Am-26460	847	Am-26460	1551	Y	*	CYT		58.822	7.36			_	2	0.067	0.119	0.858	ExpAA=1.85 First60=1.82 PredHel=0 Topology=o	0						0.19		12	0	10.3	6.2	6		Tick metalloprotease	s/enz metalloprotease	TICK-L	0	1.01923	Zinc-dependent metalloprotease	s/enz metal	conserved hypothetical protein	1E-069	gi|241860756	483	34	99	331	35	5	14	1
Am-7951	105	Am-7951	1545	M	*	SIG	21-22	56.678	7.86	54.32	7.68	S	2	0.036	0.931	0.133	ExpAA=0.21 First60=0.01 PredHel=0 Topology=o	0						0.16		13	0	14.4	5.1	4.1		Tick metalloprotease	s/enz metalloprotease	TICK-L	8e-92	0.876426	Zinc-dependent metalloprotease	s/enz metal	salivary gland metalloprotease, putative	3E-042	gi|241860750	440	29	94	319	24	30	30	1
Am-35756	91	Am-35756	1539	N	*	BL	34-35	54.967	5.14	51.07	5.13	_	3	0.078	0.255	0.729	ExpAA=17.57 First60=17.56 PredHel=1 Topology=i20-39o	1	3.7	92.4	3.9		473	0.24		14	0	15.6	6.4	3.1		Tick metalloprotease	s/enz metalloprotease	TICK-L	2e-41	0.788845	Rh_ap-4794 metalloprotease - fragment	s/enz metal	metalloprotease, putative	9E-019	gi|242001996	191	31	41	134	6	275	296	1
Am-19579	140	Am-19579	1539	S	*	CYT		53.44	6.73			_	2	0.131	0.045	0.903	ExpAA=12.00 First60=0.00 PredHel=0 Topology=o	0						0.16		13	0	13.1	5.1	3.1		Tick metalloprotease	s/enz metalloprotease	TICK-L	0	0.99359	Zinc-dependent metalloprotease	s/enz metal	Metis2 protein	1E-103	gi|170285593	460	40	94	281	9	18	39	1
Am-6516	622	Am-6516	1533	P	*	SIG	23-24	57.044	7.49	54.38	7.04	S	1	0.031	0.945	0.033	ExpAA=7.84 First60=7.83 PredHel=0 Topology=o	0						0.21		9	0	14.1	7.3	3.1	1 | 311 TPYRIGR|QL 0.506 *ProP* |	Tick metalloprotease	s/enz metalloprotease	TICK-L	2e-68	1.01092	Zinc-dependent metalloprotease	s/enz metal	conserved hypothetical protein	2E-035	gi|241860756	427	26	88	333	31	26	35	1
Am-4855	387	Am-4855	1527	M	*	CYT		56.369	5.76			S	4	0.26	0.546	0.064	ExpAA=4.95 First60=4.88 PredHel=0 Topology=o	0						0.2		13	0	14.8	8.3	5.5		Tick metalloprotease	s/enz metalloprotease	TICK-L	0	0.862709	Zinc-dependent metalloprotease	s/enz metal	salivary gland metalloprotease	2E-088	gi|71726990	459	36	82	297	21	21	46	1
Am-7952	446	Am-7952	1527	K	*	CYT		56.587	8.49			M	2	0.807	0.09	0.088	ExpAA=0.15 First60=0.02 PredHel=0 Topology=o	0						0.17		14	0	14.8	5.3	4.1		Tick metalloprotease	s/enz metalloprotease	TICK-L	7e-93	0.88403	Zinc-dependent metalloprotease	s/enz metal	salivary gland metalloprotease, putative	2E-041	gi|241860750	440	28	94	319	21	30	60	1
Am-11383	352	Am-11383	1524	M	*	SIG	23-24	57.838	6.51	55.312	6.38	S	2	0.224	0.829	0.038	ExpAA=20.96 First60=20.95 PredHel=1 Topology=i7-29o	1	4.3	94.3	1.4		478	0.17		13	0	12.4	6.5	3.9	1 | 406 RCLREKR|SQ 0.762 *ProP* |	Tick metalloprotease	s/enz metalloprotease	TICK-L	0	1.00427	Zinc-dependent metalloprotease	s/enz metal	salivary gland metalloprotease	1E-151	gi|71726988	474	53	97	222	1	15	18	1
Am-11538	314	Am-11538	1518	M	*	SIG	16-17	57.641	6.86	55.869	6.64	S	1	0.045	0.927	0.087	ExpAA=4.30 First60=4.30 PredHel=0 Topology=o	0						0.18		14	0	12.9	6.9	5		Tick metalloprotease	s/enz metalloprotease	TICK-L	0	0.988024	Zinc-dependent metalloprotease	s/enz metal	salivary gland metalloprotease	1E-138	gi|71726988	465	50	95	242	24	24	22	1
Am-32800	102	Am-32800	1518	M	*	SIG	23-24	58.79	7.24	56.323	6.96	S	1	0.029	0.967	0.036	ExpAA=20.14 First60=20.11 PredHel=1 Topology=i2-24o	1	4.4	95.2	0.4		481	0.2		12	0	12.7	5.7	4.4		Tick metalloprotease	s/enz metalloprotease	TICK-L	0	1	Zinc-dependent metalloprotease	s/enz metal	salivary gland metalloprotease	1E-134	gi|71726992	458	51	91	226	12	24	22	1
Am-25913	41	Am-25913	1518	M	*	SIG	18-19	56.773	8.52	54.86	8.52	S	1	0.015	0.975	0.076	ExpAA=2.61 First60=2.61 PredHel=0 Topology=o	0						0.17		13	0	13.7	6.7	4.8		Tick metalloprotease	s/enz metalloprotease	TICK-L	0	1.02796	Zinc-dependent metalloprotease	s/enz metal	metalloprotease, putative	1E-104	gi|241636942	462	43	99	269	12	6	24	1
Am-25914	66	Am-25914	1518	M	*	SIG	18-19	56.897	8.69	54.962	8.69	S	1	0.012	0.985	0.072	ExpAA=4.15 First60=4.14 PredHel=0 Topology=o	0						0.18		13	0	13.7	6.7	4.6		Tick metalloprotease	s/enz metalloprotease	TICK-L	0	1.02796	Zinc-dependent metalloprotease	s/enz metal	metalloprotease, putative	1E-106	gi|241636942	462	43	99	266	12	6	24	1
Am-12784	491	Am-12784	1512	M	*	BL	27-28	57.556	6.91	54.832	6.95	S	1	0.025	0.955	0.061	ExpAA=7.34 First60=7.30 PredHel=0 Topology=o	0						0.12		14	0	12.3	6.2	4.6		Tick metalloprotease	s/enz metalloprotease	TICK-L	0	1	Zinc-dependent metalloprotease	s/enz metal	salivary gland metalloprotease	1E-137	gi|71726992	473	50	94	235	10	9	7	1
Am-9491	211	Am-9491	1509	M	*	CYT		56.773	6			_	1	0.074	0.09	0.917	ExpAA=1.95 First60=0.00 PredHel=0 Topology=o	0						0.19		17	0	14.7	5.6	3.4	2 | 457 FQKRHKR|HE 0.697 *ProP* | 493 PGKRCRR|GV 0.645 *ProP* |	Tick metalloprotease	s/enz metalloprotease	TICK-L	5e-97	0.976048	Zinc-dependent metalloprotease	s/enz metal	salivary gland metalloprotease	8E-068	gi|71726984	452	33	95	323	46	21	20	1
Am-26243	420	Am-26243	1503	M	*	SIG	19-20	57.116	6.66	55.037	6.66	S	1	0.021	0.972	0.037	ExpAA=0.14 First60=0.10 PredHel=0 Topology=o	0						0.21		12	1	13	6.2	3.6		Secreted metalloprotease	s/enz metalloprotease	TICK-TB2	0	0.926978	Zinc-dependent metalloprotease	s/enz metal	metalloprotease	1E-127	gi|122080312	392	56	99	171	5	5	19	1
Am-4033	623	Am-4033	1485	M	*	SIG	18-19	56.054	6.4	54.082	6.41	S	4	0.046	0.668	0.344	ExpAA=14.46 First60=14.41 PredHel=1 Topology=i7-29o	1	4.5	94.1	1.4		465	0.17		17	2	14.4	6.3	4	1 | 125 GAPRSGR|GV 0.553 *ProP* |	Tick metalloprotease	s/enz metalloprotease	TICK-L	1e-94	0.991543	Zinc-dependent metalloprotease	s/enz metal	salivary gland metalloprotease	5E-062	gi|71726984	459	31	96	326	29	19	21	1
Am-9363	309	Am-9363	1482	M	*	BL	20-21	55.392	5.13	53.208	5.17	S	1	0.01	0.959	0.12	ExpAA=12.76 First60=12.15 PredHel=0 Topology=o	0						0.2		17	3	16.2	6.1	3.2	1 | 477 WNNSIRR|SV 0.513 *ProP* |	Tick metalloprotease	s/enz metalloprotease	TICK-L	6e-84	1.0661	Zinc-dependent metalloprotease	s/enz metal	salivary gland metalloprotease	1E-053	gi|71726984	474	29	99	355	70	4	7	1
Am-6422	126	Am-6422	1482	M	*	SIG	29-30	55.427	6.89	52.142	6.37	S	2	0.183	0.842	0.011	ExpAA=1.12 First60=1.11 PredHel=0 Topology=o	0						0.16		13	1	12.6	7.5	4.3		Secreted metalloprotease	s/enz metalloprotease	TICK-TB2	0	0.93361	Zinc-dependent metalloprotease	s/enz metal	metalloprotease, putative	2E-076	gi|241636942	443	36	95	288	20	8	37	1
Am-26536	260	Am-26536	1479	L	*	SIG	28-29	52.55	7.61	49.6	7.52	S	1	0.035	0.979	0.012	ExpAA=29.29 First60=28.31 PredHel=1 Topology=i2-24o	1	4.5	95.1	0.4		468	0.22		14	0	11.4	6.3	3		Tick metalloprotease	s/enz metalloprotease	TICK-L	0	0.92094	Zinc-dependent metalloprotease	s/enz metal	Metis2 protein	1E-113	gi|170285593	419	46	86	225	10	59	65	1
Am-21451	273	Am-21451	1473	M	*	SIG	29-30	54.73	6.53	51.675	6.38	S	1	0.061	0.886	0.069	ExpAA=2.97 First60=2.97 PredHel=0 Topology=o	0						0.2		11	0	15.5	7.8	2.9		Tick metalloprotease	s/enz metalloprotease	TICK-L	0	0.973029	Zinc-dependent metalloprotease	s/enz metal	salivary gland metalloprotease	2E-043	gi|71726990	433	29	78	313	22	4	19	1
Am-19577	154	Am-19577	1470	M	*	SIG	17-18	55.192	8.27	53.389	8.44	S	4	0.056	0.722	0.414	ExpAA=0.64 First60=0.03 PredHel=0 Topology=o	0						0.16		13	2	13.3	6.1	3.7		Tick metalloprotease	s/enz metalloprotease	TICK-L	0	0.99359	Zinc-dependent metalloprotease	s/enz metal	Metis2 protein	1E-110	gi|170285593	461	42	95	271	17	17	15	1
Am-19578	177	Am-19578	1470	M	*	SIG	17-18	50.606	6.48	48.81	6.69	S	4	0.052	0.737	0.409	ExpAA=13.70 First60=0.05 PredHel=0 Topology=o	0						0.18		13	0	12.1	5.3	2.9		Tick metalloprotease	s/enz metalloprotease	TICK-L	0	0.99359	Zinc-dependent metalloprotease	s/enz metal	Metis2 protein	1E-105	gi|170285593	461	40	95	279	9	17	15	1
Am-14067	68	Am-14067	1467	M	*	SIG	16-17	55.057	6.09	53.305	6.1	S	1	0.053	0.898	0.082	ExpAA=4.59 First60=4.59 PredHel=0 Topology=o	0						0.18		11	0	12.7	7	4.3	1 | 396 SRGRILR|GV 0.615 *ProP* |	Secreted metalloprotease	s/enz metalloprotease	TICK-TB2	0	0.882033	Zinc-dependent metalloprotease	s/enz metal	metalloprotease	1E-124	gi|67906164	481	46	88	257	6	1	1	1
Am-22903	437	Am-22903	1464	M	*	SIG	20-21	54.798	5.97	52.598	6.06	S	1	0.016	0.971	0.072	ExpAA=0.62 First60=0.46 PredHel=0 Topology=o	0						0.18		12	0	12.7	7.4	3.9		Tick metalloprotease	s/enz metalloprotease	TICK-L	0	0.991543	Zinc-dependent metalloprotease	s/enz metal	salivary gland metalloprotease, putative	1E-119	gi|241860750	447	46	95	242	3	23	24	1
Am-40028	34	Am-40028	1447	M		SIG	17-18	54.04	7.96	52.204	8	S	1	0.06	0.896	0.092	ExpAA=1.37 First60=0.47 PredHel=0 Topology=o	0						0.23		11	3	12.6	7.7	4.8	1 | 398 SQRRFRR|GQ 0.600 *ProP* |	Tick metalloprotease	s/enz metalloprotease	TICK-L	0	0.946502	Zinc-dependent metalloprotease	s/enz metal	salivary gland metalloprotease	1E-105	gi|71726990	475	40	85	290	15	5	6	1
Am-10294	455	Am-10294	1449	A	*	CYT		54.819	5.83			_	3	0.167	0.066	0.713	ExpAA=0.31 First60=0.00 PredHel=0 Topology=o	0						0.19		10	0	12.2	6	4.6		Tick metalloprotease	s/enz metalloprotease	TICK-L	0	0.978633	Zinc-dependent metalloprotease	s/enz metal	Metis1 protein	2E-072	gi|170285591	454	35	93	299	20	25	11	1
Am-1662	266	Am-1662	1446	M	*	BL	20-21	53.626	6.34	51.43	6.31	S	1	0.021	0.963	0.07	ExpAA=0.22 First60=0.21 PredHel=0 Topology=o	0						0.12		14	0	15.4	6.4	3.7		Tick metalloprotease	s/enz metalloprotease	TICK-L	9e-95	0.993603	Zinc-dependent metalloprotease	s/enz metal	metalloproteinase	2E-041	gi|89277230	460	26	99	354	29	5	13	1
Am-34446	116	Am-34446	1446	M	*	CYT		54.279	8.69			S	4	0.331	0.669	0.113	ExpAA=0.02 First60=0.01 PredHel=0 Topology=o	0						0.19		13	0	10	7.7	4.4		Tick metalloprotease	s/enz metalloprotease	TICK-L	0	1.00212	Zinc-dependent metalloprotease	s/enz metal	salivary gland metalloprotease	6E-095	gi|71726990	470	40	84	286	19	15	18	1
Am-25679	185	Am-25679	1443	M	*	BL	22-23	53.387	6.8	51.062	6.86	S	1	0.028	0.944	0.052	ExpAA=15.25 First60=15.25 PredHel=1 Topology=i5-27o	1	4.6	94.4	1		453	0.19		12	0	15.6	7.1	3.5		Tick metalloprotease	s/enz metalloprotease	TICK-L	4e-95	1.00634	Zinc-dependent metalloprotease	s/enz metal	salivary gland metalloprotease, putative	2E-042	gi|241860750	440	27	94	326	22	30	33	1
Am-14129	91	Am-14129	1443	M	*	SIG	17-18	52.103	7.55	50.347	7.73	S	2	0.019	0.932	0.222	ExpAA=0.08 First60=0.05 PredHel=0 Topology=o	0						0.18		14	0	11.7	5.6	3.5		Secreted metalloprotease	s/enz metalloprotease	TICK-TB2	0	1.01035	Zinc-dependent metalloprotease	s/enz metal	metalloprotease	1E-137	gi|121308307	480	52	100	232	15	3	1	1
Am-24040	310	Am-24040	1443	M	*	SIG	24-25	53.992	8.79	51.3	8.92	S	1	0.022	0.968	0.063	ExpAA=0.66 First60=0.62 PredHel=0 Topology=o	0						0.2		12	0	14.4	7.3	3.3		Tick metalloprotease	s/enz metalloprotease	TICK-L	6e-92	1.0172	Zinc-dependent metalloprotease	s/enz metal	salivary gland metalloprotease	6E-038	gi|71726986	370	30	75	262	24	29	27	1
Am-28175	42	Am-28175	1440	M	*	SIG	16-17	54.358	8.64	52.671	8.64	S	3	0.06	0.767	0.23	ExpAA=0.01 First60=0.00 PredHel=0 Topology=o	0						0.18		10	0	13.2	6.1	2.5		Secreted metalloprotease	s/enz metalloprotease	TICK-TB2	0	0.971015	Zinc-dependent metalloprotease	s/enz metal	metalloprotease	1E-117	gi|121308307	466	46	97	249	10	14	14	1
Am-28176	57	Am-28176	1440	M	*	SIG	16-17	54.502	8.22	52.815	8.24	S	3	0.058	0.776	0.227	ExpAA=0.01 First60=0.00 PredHel=0 Topology=o	0						0.21		10	0	13.4	5.8	2.5		Secreted metalloprotease	s/enz metalloprotease	TICK-TB2	0	0.971015	Zinc-dependent metalloprotease	s/enz metal	metalloprotease	1E-115	gi|121308307	466	46	97	253	10	14	14	1
Am-455	150	Am-455	1437	S	*	CYT		53.833	8.79			_	5	0.069	0.371	0.536	ExpAA=0.00 First60=0.00 PredHel=0 Topology=o	0						0.15		14	0	13	7.7	4	1 | 446 GTDRYRR|YT 0.562 *ProP* |	Tick metalloprotease	s/enz metalloprotease	TICK-L	0	0.886792	Zinc-dependent metalloprotease	s/enz metal	salivary gland metalloprotease, putative	1E-114	gi|241860750	444	48	95	234	11	26	20	1
Am-14130	181	Am-14130	1437	M	*	SIG	17-18	54.25	8.21	52.552	8.33	S	2	0.019	0.931	0.222	ExpAA=0.08 First60=0.05 PredHel=0 Topology=o	0						0.2		16	0	11.5	5.6	3.3		Secreted metalloprotease	s/enz metalloprotease	TICK-TB2	0	1.00828	Zinc-dependent metalloprotease	s/enz metal	metalloprotease	1E-147	gi|121308307	480	54	100	223	15	3	1	1
Am-14131	160	Am-14131	1437	M	*	SIG	17-18	54.285	7.83	52.59	7.97	S	2	0.021	0.938	0.197	ExpAA=0.05 First60=0.04 PredHel=0 Topology=o	0						0.21		16	0	12.6	5.6	3.1		Secreted metalloprotease	s/enz metalloprotease	TICK-TB2	0	1.01035	Zinc-dependent metalloprotease	s/enz metal	metalloprotease	1E-148	gi|121308307	480	54	100	220	17	3	1	1
Am-13506	63	Am-13506	1429	M		SIG	16-17	53.911	6.2	52.14	6.21	S	2	0.05	0.88	0.113	ExpAA=5.08 First60=4.98 PredHel=0 Topology=o	0						0.17		10	0	12.8	7.1	4.2	1 | 396 SRGRILR|GV 0.625 *ProP* |	Secreted metalloprotease	s/enz metalloprotease	TICK-TB2	0	0.869328	Zinc-dependent metalloprotease	s/enz metal	metalloprotease	1E-122	gi|121308309	477	46	87	255	6	1	1	1
Am-13495	386	Am-13495	1424	D		CYT		52.828	5.28			_	5	0.409	0.143	0.578	ExpAA=24.87 First60=0.10 PredHel=1 Topology=i69-91o	1	4.6	80.8	14.5		384	0.2		10	0	11.6	7.4	5.5	1 | 20 GTNRCRR|SR 0.668 *ProP* |	Tick metalloprotease	s/enz metalloprotease	TICK-L	2e-81	0.762264	Zinc-dependent metalloprotease	s/enz metal	metalloprotease	4E-042	gi|121308309	391	30	71	275	18	23	88	1
Am-13859	111	Am-13859	1422	M	*	SIG	24-25	52.514	8.56	50.076	8.44	S	2	0.085	0.748	0.09	ExpAA=0.24 First60=0.23 PredHel=0 Topology=o	0						0.18		9	1	11.2	7.6	5.5		Tick metalloprotease	s/enz metalloprotease	TICK-L	0	0.993684	Zinc-dependent metalloprotease	s/enz metal	salivary gland metalloprotease	1E-159	gi|71726986	491	59	100	201	20	2	1	1
Am-29930	498	Am-29930	1416	V	*	CYT		52.646	7.33			_	2	0.094	0.198	0.805	ExpAA=0.08 First60=0.00 PredHel=0 Topology=o	0						0.16		10	0	13.6	7.2	3	1 | 463 LKKRKCR|SG 0.549 *ProP* |	Tick metalloprotease	s/enz metalloprotease	TICK-L	7e-92	1.02345	Zinc-dependent metalloprotease	s/enz metal	salivary gland metalloprotease	1E-039	gi|71726986	467	28	95	354	66	24	13	1
Am-5411	33	Am-5411	1393	M		CYT		45.885	6.68			S	5	0.038	0.539	0.434	ExpAA=0.93 First60=0.75 PredHel=0 Topology=o	0						0.21		10	0	9.9	7.1	4.3		Tick metalloprotease	s/enz metalloprotease	TICK-L	1e-88	0.873444	Zinc-dependent metalloprotease	s/enz metal	metalloprotease, putative	2E-058	gi|241636942	426	31	91	319	79	8	34	1
Am-13858	235	Am-13858	74	P		CYT		48.3	6.11			S	4	0.025	0.739	0.429	ExpAA=5.17 First60=5.15 PredHel=0 Topology=o	0						0.18		11	1	10.7	7.6	5.4		Tick metalloprotease	s/enz metalloprotease	TICK-L	0	0.928421	Zinc-dependent metalloprotease	s/enz metal	salivary gland metalloprotease	1E-161	gi|71726986	440	63	89	163	7	53	26	1
Am-7953	56	Am-7953	1383	M	*	SIG	21-22	51.335	7.87	49.016	7.68	S	2	0.025	0.919	0.168	ExpAA=0.07 First60=0.03 PredHel=0 Topology=o	0						0.16		13	0	14.1	5.2	3.9		Tick metalloprotease	s/enz metalloprotease	TICK-L	1e-85	0.882129	Zinc-dependent metalloprotease	s/enz metal	Metis3 protein	6E-035	gi|170285595	484	26	97	368	56	1	1	1
Am-27686	74	Am-27686	1373	M		BL	22-23	51.434	7.28	48.986	7.1	S	3	0.032	0.812	0.228	ExpAA=0.02 First60=0.00 PredHel=0 Topology=o	0						0.18		9	0	12.2	6.8	4.1		Tick metalloprotease	s/enz metalloprotease	TICK-L	3e-92	0.982533	Zinc-dependent metalloprotease	s/enz metal	salivary gland metalloprotease	2E-038	gi|71726984	370	30	78	264	28	16	22	1
Am-26547	84	Am-26547	1370	M		SIG	20-21	53.176	6.71	50.966	6.5	S	2	0.141	0.915	0.021	ExpAA=0.65 First60=0.62 PredHel=0 Topology=o	0						0.25		9	0	13.3	6.3	3.7		Tick metalloprotease	s/enz metalloprotease	TICK-L	0	0.944444	Zinc-dependent metalloprotease	s/enz metal	Metis2 protein	1E-122	gi|170285593	440	48	90	229	6	25	23	1
Am-34484	45	Am-34484	1371	M	*	BL	34-35	51.263	8.97	47.536	8.91	S	1	0.048	0.915	0.106	ExpAA=19.96 First60=19.77 PredHel=1 Topology=i16-38o	1	4.8	91.7	3.5		418	0.18		10	0	13.2	6.6	3.7		Tick metalloprotease	s/enz metalloprotease	TICK-L	3e-84	1.00426	Zinc-dependent metalloprotease	s/enz metal	salivary gland metalloprotease, putative	2E-037	gi|241860750	440	27	94	325	52	30	39	1
Am-1666	128	Am-1666	1371	M	*	CYT		50.661	6.87			_	4	0.383	0.022	0.659	ExpAA=0.01 First60=0.00 PredHel=0 Topology=o	0						0.15		12	0	14.5	7.2	4.4		Tick metalloprotease	s/enz metalloprotease	TICK-L	1e-88	0.976546	Zinc-dependent metalloprotease	s/enz metal	metalloproteinase	3E-039	gi|89277230	440	26	94	335	28	25	11	1
Am-10594	37	Am-10594	1359	M		SIG	17-18	50.188	7.69	48.267	7.76	S	2	0.103	0.833	0.101	ExpAA=0.03 First60=0.03 PredHel=0 Topology=o	0						0.16		8	0	14.1	8.1	4.2		Tick metalloprotease	s/enz metalloprotease	TICK-L	0	0.809434	Zinc-dependent metalloprotease	s/enz metal	metalloprotease	5E-088	gi|84570462	429	37	85	272	12	12	20	1
Am-49513	20	Am-49513	1359	G	*	CYT		49.657	7.42			_	3	0.022	0.358	0.884	ExpAA=7.05 First60=1.46 PredHel=0 Topology=o	0						0.23		6	2	16.2	8	4.6		Tick metalloprotease	s/enz metalloprotease	TICK-L	0	0.82716	Zinc-dependent metalloprotease	s/enz metal	metalloprotease	1E-082	gi|84570462	399	37	79	251	4	22	48	1
Am-12870	252	Am-12870	1349	D		CYT		50.95	6.37			_	5	0.256	0.217	0.453	ExpAA=11.07 First60=10.89 PredHel=0 Topology=o	0						0.23		7	0	14.2	7.6	4.9		Tick metalloprotease	s/enz metalloprotease	TICK-L	0	0.852564	Zinc-dependent metalloprotease	s/enz metal	salivary gland metalloprotease	1E-149	gi|71726988	414	60	84	167	9	4	27	1
Am-18421	28	Am-18421	1340	M		SIG	20-21	49.177	6.87	46.89	6.62	S	1	0.02	0.952	0.094	ExpAA=0.02 First60=0.02 PredHel=0 Topology=o	0						0.26		8	5	18.8	5.6	2.9	1 | 394 KQSRRAR|SY 0.635 *ProP* |	Tick metalloprotease	s/enz metalloprotease	TICK-L	7e-21	0.792405	Zinc-dependent metalloprotease	s/enz metal	metalloprotease	8E-010	gi|84570468	164	29	60	123	14	2	202	1
Am-35327	71	Am-35327	1344	M	*	CYT		49.86	8.72			_	2	0.172	0.039	0.856	ExpAA=0.00 First60=0.00 PredHel=0 Topology=o	0						0.18		11	1	13.6	6.3	3.1		Tick metalloprotease	s/enz metalloprotease	TICK-L	4e-55	0.938865	Zinc-dependent metalloprotease	s/enz metal	Metis1 protein	6E-027	gi|170285591	393	25	81	316	44	85	9	1
Am-34492	47	Am-34492	1341	G	*	CYT		46.649	6.23			_	5	0.041	0.413	0.582	ExpAA=0.49 First60=0.00 PredHel=0 Topology=o	0						0.22		11	0	11	9.6	4.3		Tick metalloprotease	s/enz metalloprotease	TICK-L	0	0.843396	Zinc-dependent metalloprotease	s/enz metal	metalloprotease	7E-095	gi|121308309	445	39	81	269	6	37	1	1
Am-54648	15	Am-54648	1338	T	*	CYT		46.913	8.14			_	1	0.058	0.07	0.948	ExpAA=2.80 First60=0.00 PredHel=0 Topology=o	0						0.21		12	0	11.9	5.6	3.8	1 | 98 AMRRIQR|SA 0.585 *ProP* |	Tick metalloprotease	s/enz metalloprotease	TICK-L	3e-90	0.944444	Zinc-dependent metalloprotease	s/enz metal	conserved hypothetical protein	5E-061	gi|241860756	431	33	89	299	27	55	1	1
Am-52135	18	Am-52135	1323	M		BL	16-17	49.589	5.98	47.67	5.99	S	2	0.038	0.897	0.176	ExpAA=0.03 First60=0.00 PredHel=0 Topology=o	0						0.2		10	0	10.4	8.1	4.5		Tick metalloprotease	s/enz metalloprotease	TICK-L	2e-90	0.965812	Zinc-dependent metalloprotease	s/enz metal	Metis4 protein	8E-037	gi|170285597	457	27	92	337	45	17	15	1
Am-454	72	Am-454	1317	E	*	CYT		49.5	8.72			_	2	0.109	0.059	0.904	ExpAA=0.00 First60=0.00 PredHel=0 Topology=o	0						0.19		14	0	13.7	7.8	3.7	1 | 406 GTDRYRR|YT 0.562 *ProP* |	Tick metalloprotease	s/enz metalloprotease	TICK-L	0	0.942917	Zinc-dependent metalloprotease	s/enz metal	salivary gland metalloprotease, putative	1E-111	gi|241860750	422	48	90	222	11	48	2	1
Am-10595	61	Am-10595	1308	M		SIG	17-18	48.42	8.3	46.535	8.31	S	1	0.077	0.889	0.082	ExpAA=0.12 First60=0.11 PredHel=0 Topology=o	0						0.16		8	2	14.2	8.5	4.6		Tick metalloprotease	s/enz metalloprotease	TICK-L	0	0.784906	Zinc-dependent metalloprotease	s/enz metal	metalloprotease	7E-083	gi|121308309	413	39	75	254	10	24	28	1
Am-456	83	Am-456	1281	M		CYT		48.061	8.31			S	3	0.055	0.811	0.25	ExpAA=0.00 First60=0.00 PredHel=0 Topology=o	0						0.15		8	0	14.3	7	4		Tick metalloprotease	s/enz metalloprotease	TICK-L	0	0.749057	Zinc-dependent metalloprotease	s/enz metal	salivary gland metalloprotease, putative	1E-104	gi|241860750	405	47	86	214	11	26	21	1
Am-40029	39	Am-40029	1283	Y		CYT		45.098	8.07			_	2	0.074	0.1	0.88	ExpAA=3.50 First60=0.01 PredHel=0 Topology=o	0						0.21		9	0	13.1	7	3.5	1 | 354 SQRRFRR|GQ 0.600 *ProP* |	Tick metalloprotease	s/enz metalloprotease	TICK-L	0	0.86214	Zinc-dependent metalloprotease	s/enz metal	salivary gland metalloprotease	5E-081	gi|71726990	417	37	75	261	1	49	6	1
Am-24042	33	Am-24042	1275	M		SIG	24-25	47.991	8.66	45.249	8.84	S	1	0.017	0.977	0.049	ExpAA=2.49 First60=2.47 PredHel=0 Topology=o	0						0.18		9	0	15	6.6	3.3		Tick metalloprotease	s/enz metalloprotease	TICK-L	9e-68	1.00221	Zinc-dependent metalloprotease	s/enz metal	salivary gland metalloprotease	3E-029	gi|71726986	307	30	62	220	14	29	27	1
Am-7726	212	Am-7726	1278	H	*	CYT		47.416	6.45			_	3	0.077	0.23	0.787	ExpAA=1.69 First60=0.02 PredHel=0 Topology=o	0						0.25		16	9	14.1	7.5	5.6		Tick metalloprotease	s/enz metalloprotease	TICK-L	0	0.80705	Zinc-dependent metalloprotease	s/enz metal	salivary gland metalloprotease	1E-129	gi|71726990	413	53	74	198	17	130	1	1
Am-2320	112	Am-2320	1269	V	*	SIG	24-25	47.714	6.43	44.802	6.49	S	4	0.034	0.736	0.483	ExpAA=0.01 First60=0.01 PredHel=0 Topology=o	0						0.24		11	9	17.5	6.2	4.5		Secreted metalloprotease	s/enz metalloprotease	TICK-TB2	0	0.684211	Zinc-dependent metalloprotease	s/enz metal	metalloprotease	7E-080	gi|67906164	369	43	67	214	15	170	42	1
Am-48204	61	Am-48204	1265	M	*	SIG	16-17	46.966	7.98	45.323	8.01	S	2	0.05	0.888	0.197	ExpAA=2.23 First60=0.71 PredHel=0 Topology=o	0						0.21		9	0	14	6.9	4		Tick metalloprotease	s/enz metalloprotease	TICK-L	0	0.879493	Zinc-dependent metalloprotease	s/enz metal	salivary gland metalloprotease	3E-075	gi|71726990	399	38	72	250	19	21	21	1
Am-17400	43	Am-17400	1258	M		SIG	20-21	47.204	6.65	45.103	6.35	S	1	0.067	0.913	0.057	ExpAA=14.51 First60=14.49 PredHel=0 Topology=o	0						0.19		9	3	15.5	5.7	3.1		Tick metalloprotease	s/enz metalloprotease	TICK-L	2e-80	0.758945	Zinc-dependent metalloprotease	s/enz metal	salivary gland metalloprotease	2E-046	gi|71726984	380	28	80	290	32	22	24	1
Am-25680	62	Am-25680	1256	M		BL	23-24	46.449	5.97	43.982	5.98	S	1	0.026	0.942	0.062	ExpAA=2.22 First60=2.22 PredHel=0 Topology=o	0						0.19		7	0	16.2	7.4	3.8		Tick metalloprotease	s/enz metalloprotease	TICK-L	2e-83	0.862579	Zinc-dependent metalloprotease	s/enz metal	salivary gland metalloprotease, putative	8E-042	gi|241860750	391	29	83	281	22	30	34	1
Am-7111	168	Am-7111	1260	L	*	CYT		45.234	6.04			_	1	0.053	0.066	0.956	ExpAA=0.02 First60=0.00 PredHel=0 Topology=o	0						0.22		14	2	14.3	8.4	2.9		Tick metalloprotease	s/enz metalloprotease	TICK-L	4e-75	0.83859	Zinc-dependent metalloprotease	s/enz metal	metalloproteinase	8E-044	gi|89277230	395	29	85	299	60	73	19	1
Am-7108	177	Am-7108	1237	M		CYT		44.68	5.76			S	2	0.098	0.854	0.044	ExpAA=22.76 First60=22.43 PredHel=1 Topology=i13-35o	1	5.3	91.5	3.1		378	0.22		7	3	14.8	9.4	2.2		Tick metalloprotease	s/enz metalloprotease	TICK-L	4e-80	0.697588	Zinc-dependent metalloprotease	s/enz metal	metalloproteinase	2E-046	gi|89277230	359	30	77	265	26	12	23	1
Am-7127	69	Am-7127	1239	M	*	CYT		44.099	7.1			_	1	0.071	0.059	0.931	ExpAA=0.17 First60=0.00 PredHel=0 Topology=o	0						0.27		14	23	18.4	10.4	3.6		Tick metalloprotease	s/enz metalloprotease	TICK-L	2e-65	0.709877	Zinc-dependent metalloprotease	s/enz metal	metalloproteinase	4E-042	gi|89277230	291	35	62	197	19	177	107	1
Am-7698	222	Am-7698	1233	M	*	SIG	29-30	46.297	6.8	42.901	6.8	S	4	0.1	0.613	0.217	ExpAA=0.98 First60=0.92 PredHel=0 Topology=o	0						0.18		8	0	12	7.8	3.7		Secreted metalloprotease	s/enz metalloprotease	TICK-TB2	0	0.778008	Zinc-dependent metalloprotease	s/enz metal	metalloprotease, putative	1E-080	gi|241636942	375	40	80	225	10	8	37	1
Am-23406	32	Am-23406	1212	E		CYT		44.471	6.08			M	3	0.747	0.051	0.219	ExpAA=0.01 First60=0.00 PredHel=0 Topology=o	0						0.24		10	0	17.8	4.2	3.2	1 | 49 RLTRKDR|SA 0.552 *ProP* |	Tick metalloprotease	s/enz metalloprotease	TICK-L	4e-36	0.774451	Zinc-dependent metalloprotease	s/enz metal	metalloprotease, putative	4E-014	gi|241595540	217	28	97	164	20	6	99	1
Am-9492	23	Am-9492	114	E		CYT		40.84	6.53			_	3	0.033	0.302	0.796	ExpAA=1.75 First60=1.75 PredHel=0 Topology=o	0						0.21		17	0	13.9	5.7	3.2	2 | 359 FQKRHKR|HE 0.697 *ProP* | 395 PGKRCRR|GV 0.645 *ProP* |	Tick metalloprotease	s/enz metalloprotease	TICK-L	3e-61	1.0551	Zinc-dependent metalloprotease	s/enz metal	salivary gland metalloprotease	1E-041	gi|71726984	358	31	75	269	68	115	40	1
Am-19581	30	Am-19581	1210	P		CYT		41.193	9.18			_	1	0.056	0.103	0.919	ExpAA=26.11 First60=2.96 PredHel=0 Topology=o	0						0.21		10	0	11.1	5.2	3.5		Tick metalloprotease	s/enz metalloprotease	TICK-L	3e-89	0.792735	Zinc-dependent metalloprotease	s/enz metal	Metis2 protein	2E-077	gi|170285593	365	39	75	225	4	102	10	1
Am-5182	122	Am-5182	1211	M		SIG	16-17	45.621	6.21	43.89	6.08	S	1	0.087	0.89	0.06	ExpAA=1.21 First60=0.07 PredHel=0 Topology=o	0						0.24		6	0	12.1	8.2	4.2		Tick metalloprotease	s/enz metalloprotease	TICK-L	0	0.714286	Zinc-dependent metalloprotease	s/enz metal	salivary gland metalloprotease	1E-151	gi|71726990	403	61	72	155	1	1	1	1
Am-29931	71	Am-29931	1207	R		CYT		45.096	7.73			_	3	0.288	0.04	0.726	ExpAA=0.26 First60=0.00 PredHel=0 Topology=o	0						0.18		8	0	14.4	7.4	3.5		Tick metalloprotease	s/enz metalloprotease	TICK-L	2e-73	0.872068	Zinc-dependent metalloprotease	s/enz metal	metalloprotease	3E-031	gi|121308309	388	27	71	293	37	67	16	1
Am-4854	18	Am-4854	1195	M		CYT		42.128	6.53			_	2	0.054	0.173	0.834	ExpAA=0.04 First60=0.00 PredHel=0 Topology=o	0						0.25		7	1	15.8	8.5	5		Tick metalloprotease	s/enz metalloprotease	TICK-L	3e-92	0.722642	Zinc-dependent metalloprotease	s/enz metal	metalloprotease	1E-068	gi|84570462	378	34	75	251	2	38	1	1
Am-24043	75	Am-24043	1191	S	*	CYT		44.386	9.09			_	1	0.079	0.081	0.917	ExpAA=0.13 First60=0.00 PredHel=0 Topology=o	0						0.22		7	0	15.4	7.3	3.5		Tick metalloprotease	s/enz metalloprotease	TICK-L	6e-76	0.745283	Zinc-dependent metalloprotease	s/enz metal	salivary gland metalloprotease, putative	1E-031	gi|241860750	376	27	80	287	35	60	1	1
Am-25634	49	Am-25634	1176	K		SIG	41-42	44.046	5.97	39.667	5.88	S	1	0.015	0.958	0.152	ExpAA=24.29 First60=22.18 PredHel=1 Topology=o15-37i	1	5.6	3.8	90.6		356	0.23		4	1	11.2	8.1	6.4		Secreted metalloprotease	s/enz metalloprotease	TICK-TB2	0	0.678766	Zinc-dependent metalloprotease	s/enz metal	metalloprotease	6E-088	gi|67906164	364	45	66	201	8	6	31	1
Am-71606	12	Am-71606	1174	Q		CYT		44.414	6.49			_	1	0.061	0.079	0.898	ExpAA=1.81 First60=0.00 PredHel=0 Topology=o	0						0.18		10	0	13.3	7.4	4.3		Tick metalloprotease	s/enz metalloprotease	TICK-L	0	0.812757	Zinc-dependent metalloprotease	s/enz metal	salivary gland metalloprotease	1E-110	gi|71726992	393	53	78	185	8	87	1	1
Am-34491	21	Am-34491	1175	C		SIG	16-17	43.619	6.48	41.928	6.48	S	2	0.19	0.832	0.07	ExpAA=3.62 First60=3.32 PredHel=0 Topology=o	0						0.23		7	0	10.5	9.7	4.8		Tick metalloprotease	s/enz metalloprotease	TICK-L	0	0.693878	Zinc-dependent metalloprotease	s/enz metal	metalloprotease	7E-095	gi|84570462	390	43	77	221	5	2	2	1
Am-8415	113	Am-8415	1167	M	*	SIG	16-17	42.593	6.17	40.969	6.23	S	3	0.051	0.82	0.259	ExpAA=0.78 First60=0.01 PredHel=0 Topology=o	0						0.2		4	0	10.8	7.5	5.4		Tick metalloprotease	s/enz metalloprotease	TICK-L	0	0.617811	Zinc-dependent metalloprotease	s/enz metal	salivary gland metalloprotease	1E-117	gi|71726990	352	60	63	139	1	1	1	1
Am-12631	95	Am-12631	1155	M	*	SIG	19-20	43.432	5.85	41.555	5.85	S	1	0.039	0.927	0.053	ExpAA=14.61 First60=14.60 PredHel=0 Topology=o	0						0.22		4	0	12.5	7.8	4.9		Tick metalloprotease	s/enz metalloprotease	TICK-L	0	0.666048	Zinc-dependent metalloprotease	s/enz metal	salivary gland metalloprotease	1E-109	gi|71726990	375	50	67	188	0	4	8	1
Am-26244	65	Am-26244	1142	M		SIG	19-20	43.411	5.78	41.315	5.73	S	1	0.02	0.973	0.037	ExpAA=0.16 First60=0.10 PredHel=0 Topology=o	0						0.24		3	2	11.8	6.3	3.7		Secreted metalloprotease	s/enz metalloprotease	TICK-TB2	0	0.716024	Zinc-dependent metalloprotease	s/enz metal	metalloprotease	1E-111	gi|122080312	355	56	90	156	5	5	19	1
Am-30315	10	Am-30315	1119	M		BL	19-20	36.687	5.32	34.55	5.32	S	2	0.014	0.931	0.166	ExpAA=0.25 First60=0.14 PredHel=0 Topology=o	0						0.24		3	0	11.2	5.6	2.7		Tick metalloprotease	s/enz metalloprotease	TICK-L	8e-57	0.659134	Zinc-dependent metalloprotease	s/enz metal	salivary gland metalloprotease	6E-035	gi|71726984	347	28	73	262	30	3	9	1
Am-6515	39	Am-6515	1118	L		CYT		38.491	6.11			_	1	0.087	0.071	0.892	ExpAA=0.69 First60=0.00 PredHel=0 Topology=o	0						0.29		5	0	13.7	8.3	2.1	1 | 251 TPYRIGR|QL 0.506 *ProP* |	Tick metalloprotease	s/enz metalloprotease	TICK-L	2e-49	0.941772	Zinc-dependent metalloprotease	s/enz metal	conserved hypothetical protein	8E-027	gi|241860756	355	26	73	275	25	52	1	1
Am-61932	10	Am-61932	1112	D		CYT		40.822	6.41			_	1	0.058	0.035	0.97	ExpAA=0.12 First60=0.00 PredHel=0 Topology=o	0						0.25		8	1	10.5	7	3.5	1 | 315 RLVRSRR|GA 0.589 *ProP* |	Tick metalloprotease	s/enz metalloprotease	TICK-L	3e-87	0.801269	Zinc-dependent metalloprotease	s/enz metal	metalloprotease, putative	6E-056	gi|241636942	360	32	77	250	21	55	2	1
Am-11537	386	Am-11537	271	M		CYT		41.731	5.97			_	2	0.174	0.052	0.816	ExpAA=0.02 First60=0.00 PredHel=0 Topology=o	0						0.2		3	2	14.8	6.7	5.1		Tick metalloprotease	s/enz metalloprotease	TICK-L	0	0.731076	Zinc-dependent metalloprotease	s/enz metal	salivary gland metalloprotease	2E-096	gi|71726988	344	50	70	180	23	32	9	1
Am-24039	38	Am-24039	1105	L		CYT		39.851	8.5			_	1	0.074	0.065	0.939	ExpAA=0.14 First60=0.00 PredHel=0 Topology=o	0						0.21		8	0	15.2	7	3.8		Tick metalloprotease	s/enz metalloprotease	TICK-L	5e-58	0.911205	Zinc-dependent metalloprotease	s/enz metal	salivary gland metalloprotease, putative	4E-022	gi|241860750	265	27	57	196	8	64	3	1
Am-7956	27	Am-7956	1098	V		CYT		39.984	6.19			_	5	0.076	0.423	0.614	ExpAA=0.04 First60=0.00 PredHel=0 Topology=o	0						0.18		8	0	15	6.5	3.5		Tick metalloprotease	s/enz metalloprotease	TICK-L	7e-66	0.736514	Zinc-dependent metalloprotease	s/enz metal	salivary gland metalloprotease, putative	4E-033	gi|241860750	331	31	71	232	21	90	24	1
Am-94747	12	Am-94747	1101	M	*	CYT		40.677	6.32			_	3	0.148	0.179	0.679	ExpAA=0.01 First60=0.00 PredHel=0 Topology=o	0						0.2		4	1	16.1	6.8	2.7		Tick metalloprotease	s/enz metalloprotease	TICK-L	2e-76	0.76971	Zinc-dependent metalloprotease	s/enz metal	salivary gland metalloprotease, putative	2E-036	gi|241860750	354	28	76	255	13	30	19	1
Am-17630	136	Am-17630	1101	M	*	CYT		38.736	4.86			_	2	0.092	0.087	0.874	ExpAA=0.03 First60=0.00 PredHel=0 Topology=o	0						0.25		5	2	14.8	5.2	2.7	1 | 130 RLTRKDR|SS 0.616 *ProP* |	Tick metalloprotease	s/enz metalloprotease	TICK-L	9e-34	0.724551	Zinc-dependent metalloprotease	s/enz metal	metalloprotease, putative	2E-010	gi|241636942	321	26	69	262	39	10	18	1
Am-72112	24	Am-72112	1095	N	*	CYT		41.016	6.95			_	2	0.11	0.069	0.86	ExpAA=0.47 First60=0.22 PredHel=0 Topology=o	0						0.21		10	1	15.9	7.4	4.7		Tick metalloprotease	s/enz metalloprotease	TICK-L	6e-79	0.61039	Zinc-dependent metalloprotease	s/enz metal	metalloprotease	4E-060	gi|121308309	305	38	56	190	12	170	26	1
Am-5409	86	Am-5409	1071	E		SIG	26-27	40.516	5.83	37.572	5.92	S	2	0.048	0.802	0.164	ExpAA=0.02 First60=0.01 PredHel=0 Topology=o	0						0.27		4	0	10.6	8.1	4.2		Tick metalloprotease	s/enz metalloprotease	TICK-L	3e-87	0.713684	Zinc-dependent metalloprotease	s/enz metal	metalloprotease, putative	3E-059	gi|241636942	309	39	66	190	10	8	34	1
Am-83978	8	Am-83978	1069	H		CYT		40.438	8.15			_	1	0.08	0.036	0.929	ExpAA=0.02 First60=0.00 PredHel=0 Topology=o	0						0.2		13	0	12.9	7.3	3.9		Tick metalloprotease	s/enz metalloprotease	TICK-L	0	0.974063	Zinc-dependent metalloprotease	s/enz metal	salivary gland metalloprotease	1E-123	gi|71726988	355	57	72	150	0	129	2	1
Am-11407	40	Am-11407	1068	G	*	CYT		40.957	5.86			_	5	0.388	0.086	0.574	ExpAA=0.03 First60=0.00 PredHel=0 Topology=o	0						0.22		12	0	11.3	6.8	3.1		Tick metalloprotease	s/enz metalloprotease	TICK-L	0	0.959654	Zinc-dependent metalloprotease	s/enz metal	salivary gland metalloprotease	1E-116	gi|71726988	334	57	68	142	0	155	5	1
Am-37797	11	Am-37797	1056	I	*	CYT		39.361	8.24			_	3	0.283	0.034	0.835	ExpAA=0.50 First60=0.00 PredHel=0 Topology=o	0						0.19		11	0	11.7	7.4	4.6		Tick metalloprotease	s/enz metalloprotease	TICK-L	1e-63	0.727273	Zinc-dependent metalloprotease	s/enz metal	salivary gland metalloprotease	1E-038	gi|71726984	339	30	71	246	40	103	17	1
Am-10296	71	Am-10296	1056	P	*	CYT		40.591	8.82			_	2	0.091	0.099	0.896	ExpAA=10.42 First60=3.62 PredHel=0 Topology=o	0						0.24		13	0	14	5.7	3.4		Tick metalloprotease	s/enz metalloprotease	TICK-L	6e-66	0.644105	Zinc-dependent metalloprotease	s/enz metal	truncated secreted metalloprotease	1E-040	gi|22164296	297	35	74	194	16	88	1	1
Am-13693	380	Am-13693	1053	R	*	SIG	23-24	34.854	8.38	32.321	8.28	S	2	0.041	0.857	0.081	ExpAA=0.38 First60=0.22 PredHel=0 Topology=o	0						0.26		17	0	15.1	5.1	3.1		Tick metalloprotease	s/enz metalloprotease	TICK-L	6e-46	0.650943	Zinc-dependent metalloprotease	s/enz metal	metalloproteinase	6E-032	gi|89277230	290	30	62	211	17	178	46	1
Am-59745	27	Am-59745	1032	L	*	CYT		38.309	8.42			_	2	0.175	0.039	0.85	ExpAA=0.01 First60=0.00 PredHel=0 Topology=o	0						0.15		11	0	13.7	5.2	5		Tick metalloprotease	s/enz metalloprotease	TICK-L	1e-35	0.94403	Zinc-dependent metalloprotease	s/enz metal	metalloprotease, putative	2E-019	gi|242001996	273	28	59	209	18	193	34	1
Am-20260	248	Am-20260	1029	T	*	CYT		38.413	6.2			_	3	0.181	0.223	0.718	ExpAA=0.04 First60=0.02 PredHel=0 Topology=o	0						0.21		12	0	12.3	8.5	4.7		Tick metalloprotease	s/enz metalloprotease	TICK-L	4e-69	0.600823	Zinc-dependent metalloprotease	s/enz metal	metalloprotease	1E-051	gi|67906164	277	39	51	170	10	204	61	1
Am-17657	522	Am-17657	1014	M	*	BL	21-22	37.932	5.13	35.561	5.19	S	2	0.028	0.881	0.124	ExpAA=0.11 First60=0.00 PredHel=0 Topology=o	0						0.18		14	0	13.9	7.1	3.9		Secreted metalloprotease	s/enz metalloprotease	TICK-TB2	3e-61	0.963255	metalloprotease	s/enz metal40-81	metalloprotease	4E-033	gi|307006563	226	38	99	144	50	2	148	1
Am-6519	18	Am-6519	1014	M	*	CYT		37.591	8.99			M	5	0.51	0.109	0.32	ExpAA=0.17 First60=0.16 PredHel=0 Topology=o	0						0.25		11	3	14.2	5.6	3		Tick metalloprotease	s/enz metalloprotease	TICK-L	2e-43	0.707424	Zinc-dependent metalloprotease	s/enz metal	metalloprotease, putative	2E-021	gi|241595540	215	30	96	156	14	8	1	1
Am-453	32	Am-453	1014	G	*	CYT		38.103	8.95			_	3	0.198	0.079	0.797	ExpAA=0.01 First60=0.00 PredHel=0 Topology=o	0						0.19		12	0	12.2	7.7	4.5	1 | 305 GTDRYRR|YT 0.562 *ProP* |	Tick metalloprotease	s/enz metalloprotease	TICK-L	2e-72	1	Zinc-dependent metalloprotease	s/enz metal	salivary gland metalloprotease, putative	2E-079	gi|241860750	337	46	72	182	26	133	1	1
Am-28153	84	Am-28153	1011	M	*	SIG	19-20	37.747	5.93	35.791	5.81	S	1	0.02	0.961	0.055	ExpAA=0.01 First60=0.01 PredHel=0 Topology=o	0						0.23		17	0	11.6	6	3.6		Secreted metalloprotease	s/enz metalloprotease	TICK-TB2	1e-99	1	metalloprotease	s/enz metal40-81	metalloprotease	2E-043	gi|307006563	227	44	100	128	46	1	148	1
Am-28152	92	Am-28152	1011	M	*	SIG	19-20	37.805	6.06	35.848	5.94	S	1	0.02	0.963	0.055	ExpAA=0.01 First60=0.00 PredHel=0 Topology=o	0						0.22		17	0	11.9	6	3.6		Secreted metalloprotease	s/enz metalloprotease	TICK-TB2	3e-98	1	metalloprotease	s/enz metal40-81	metalloprotease	1E-043	gi|307006563	227	44	100	128	46	1	148	1
Am-25695	75	Am-25695	997	M		BL	21-22	37.626	5.29	35.271	5.38	S	2	0.028	0.881	0.122	ExpAA=0.12 First60=0.00 PredHel=0 Topology=o	0						0.16		12	0	14.4	6.3	3.3		Secreted metalloprotease	s/enz metalloprotease	TICK-TB2	1e-56	0.685039	metalloprotease	s/enz metal40-81	metalloprotease	3E-027	gi|307006563	124	48	55	67	9	2	148	1
Am-10227	257	Am-10227	993	A	*	SIG	16-17	36.382	8.77	34.841	8.82	S	2	0.035	0.874	0.229	ExpAA=0.09 First60=0.01 PredHel=0 Topology=o	0						0.27		19	0	14.2	7	5.5		Tick metalloprotease	s/enz metalloprotease	TICK-L	7e-58	0.648148	Zinc-dependent metalloprotease	s/enz metal	metalloproteinase	1E-040	gi|89277230	290	34	62	202	22	178	25	1
Am-13362	14	Am-13362	984	M	*	CYT		37.052	8.34			_	5	0.361	0.107	0.55	ExpAA=4.70 First60=4.37 PredHel=0 Topology=o	0						0.22		12	1	13.8	4.6	4		Tick metalloprotease	s/enz metalloprotease	TICK-L	2e-73	0.680761	Zinc-dependent metalloprotease	s/enz metal	salivary gland metalloprotease	4E-070	gi|71726992	311	44	62	176	30	171	15	1
Am-48203	41	Am-48203	960	T	*	CYT		35.968	8.84			_	3	0.049	0.248	0.763	ExpAA=17.78 First60=17.71 PredHel=1 Topology=i21-40o	1	6	87.5	6.6		279	0.26		14	0	11.9	8.5	2.8		Tick metalloprotease	s/enz metalloprotease	TICK-L	2e-83	0.663136	Zinc-dependent metalloprotease	s/enz metal	salivary gland metalloprotease	6E-056	gi|71726990	309	38	55	195	20	171	1	1
Am-24651	23	Am-24651	948	V		SIG	18-19	32.266	5.69	30.368	5.6	S	1	0.033	0.956	0.093	ExpAA=0.20 First60=0.19 PredHel=0 Topology=o	0						0.24		1	4	16.4	6.9	1.9		Tick metalloprotease	s/enz metalloprotease	TICK-L	1e-54	0.553498	Zinc-dependent metalloprotease	s/enz metal	salivary gland metalloprotease	8E-024	gi|71726990	266	31	48	186	7	47	50	1
Am-10596	68	Am-10596	951	K	*	CYT		35.824	8.67			_	2	0.032	0.214	0.902	ExpAA=0.10 First60=0.10 PredHel=0 Topology=o	0						0.2		11	0	12.3	8.2	4.4		Tick metalloprotease	s/enz metalloprotease	TICK-L	6e-77	0.607547	Zinc-dependent metalloprotease	s/enz metal	metalloprotease	1E-062	gi|121308309	310	39	57	189	12	172	1	1
Am-14197	282	Am-14197	939	I	*	CYT		34.423	8.5			_	4	0.356	0.051	0.618	ExpAA=3.67 First60=0.97 PredHel=0 Topology=o	0						0.21		17	1	15.4	7.7	4.8		Tick metalloprotease	s/enz metalloprotease	TICK-L	2e-33	0.661017	Zinc-dependent metalloprotease	s/enz metal	metalloproteinase	3E-018	gi|89277230	285	27	61	209	34	180	37	1
Am-7106	83	Am-7106	920	M		CYT		31.748	4.73			S	2	0.098	0.854	0.044	ExpAA=22.59 First60=22.42 PredHel=1 Topology=i13-35o	1	7.2	88.6	4.2		272	0.25		4	4	14	10.1	2.6		Tick metalloprotease	s/enz metalloprotease	TICK-L	5e-42	0.716102	Zinc-dependent metalloprotease	s/enz metal	salivary gland metalloprotease	4E-022	gi|71726990	321	26	58	244	63	22	33	1
Am-8417	64	Am-8417	901	M		CYT		33.952	5.65			_	4	0.364	0.056	0.637	ExpAA=26.39 First60=0.00 PredHel=1 Topology=o226-248i	1	7.3	75.1	17.6		53	0.28		3	1	10	7.6	4.3		Tick metalloprotease	s/enz metalloprotease	TICK-L	0	0.596262	Zinc-dependent metalloprotease	s/enz metal	salivary gland metalloprotease	1E-104	gi|71726990	319	60	57	126	19	37	1	1
Am-3793	143	Am-3793	906	M	*	CYT		33.826	7.02			_	1	0.065	0.046	0.957	ExpAA=0.10 First60=0.00 PredHel=0 Topology=o	0						0.34		10	4	14	10.6	4.3		Tick metalloprotease	s/enz metalloprotease	TICK-L	2e-78	0.54731	Zinc-dependent metalloprotease	s/enz metal	salivary gland metalloprotease	2E-063	gi|71726990	335	38	60	206	37	218	1	1
Am-7699	72	Am-7699	894	K		SIG	30-31	33.679	5.3	30.525	5.11	S	5	0.106	0.486	0.344	ExpAA=6.39 First60=6.25 PredHel=0 Topology=o	0						0.2		4	0	13.4	5.4	4.3	1 | 260 PPNRVGR|VC 0.544 *ProP* |	Tick metalloprotease	s/enz metalloprotease	TICK-L	7e-73	0.597403	Zinc-dependent metalloprotease	s/enz metal	metalloprotease, putative	4E-050	gi|241636942	256	40	55	153	2	8	38	1
Am-9493	36	Am-9493	897	I	*	BL	29-30	33.753	7.26	30.56	8.19	_	5	0.009	0.606	0.772	ExpAA=18.02 First60=18.01 PredHel=1 Topology=i17-36o	1	6.4	87.9	5.7		262	0.21		15	0	12.4	6.4	4	2 | 253 FQKRHKR|HE 0.697 *ProP* | 289 PGKRCRR|GV 0.645 *ProP* |	Tick metalloprotease	s/enz metalloprotease	TICK-L	6e-64	0.646934	Zinc-dependent metalloprotease	s/enz metal	salivary gland metalloprotease	5E-042	gi|71726984	285	35	60	195	24	188	1	1
Am-69722	9	Am-69722	897	R	*	CYT		34.174	6.59			_	5	0.077	0.433	0.622	ExpAA=0.02 First60=0.00 PredHel=0 Topology=o	0						0.27		11	0	10.1	5.7	2.7		Tick metalloprotease	s/enz metalloprotease	TICK-L	1e-10	0.609375	metalloprotease	s/enz metal	metalloprotease	5E-005	gi|114153096	128	31	87	93	9	6	143	1
Am-26802	386	Am-26802	890	A		CYT		33.517	6.06			_	1	0.084	0.061	0.927	ExpAA=0.03 First60=0.00 PredHel=0 Topology=o	0						0.25		3	0	10.1	6.7	7.1		Tick metalloprotease	s/enz metalloprotease	TICK-L	2e-70	0.643162	Zinc-dependent metalloprotease	s/enz metal	Metis1 protein	4E-043	gi|170285591	288	35	59	192	20	81	9	1
Am-10228	49	Am-10228	885	G	*	CYT		29.361	9.11			_	2	0.041	0.197	0.916	ExpAA=9.09 First60=6.41 PredHel=0 Topology=o	0						0.26		15	2	12.9	7.8	5.1		Tick metalloprotease	s/enz metalloprotease	TICK-L	2e-48	0.710744	Zinc-dependent metalloprotease	s/enz metal	metalloproteinase	7E-029	gi|89277230	241	32	52	173	22	227	38	1
Am-4036	72	Am-4036	885	R	*	CYT		33.252	6.6			M	5	0.607	0.025	0.464	ExpAA=0.00 First60=0.00 PredHel=0 Topology=o	0						0.24		12	0	13.3	7.5	4.4	1 | 29 GAPRSGR|GV 0.553 *ProP* |	Tick metalloprotease	s/enz metalloprotease	TICK-L	3e-35	0.841518	Zinc-dependent metalloprotease	s/enz metal	metalloproteinase	6E-021	gi|89277230	371	24	79	285	103	97	1	1
Am-5179	16	Am-5179	876	M	*	CYT		32.552	5.9			_	2	0.076	0.118	0.894	ExpAA=0.13 First60=0.00 PredHel=0 Topology=o	0						0.24		5	1	14.8	8.2	4.5		Tick metalloprotease	s/enz metalloprotease	TICK-L	2e-84	0.815427	Zinc-dependent metalloprotease	s/enz metal	salivary gland metalloprotease	1E-067	gi|71726990	286	44	51	161	2	131	1	1
Am-26462	39	Am-26462	870	T	*	CYT		33.226	9.78			M	4	0.67	0.051	0.274	ExpAA=0.16 First60=0.15 PredHel=0 Topology=o	0						0.31		11	0	10	6.9	6.9		Tick metalloprotease	s/enz metalloprotease	TICK-L	3e-53	0.608974	Zinc-dependent metalloprotease	s/enz metal	Metis1 protein	4E-032	gi|170285591	270	33	56	189	39	211	4	1
Am-19580	89	Am-19580	859	H		CYT		32.852	8.95			_	3	0.206	0.06	0.653	ExpAA=1.58 First60=0.84 PredHel=0 Topology=o	0						0.2		10	0	11.8	6.3	2.8		Tick metalloprotease	s/enz metalloprotease	TICK-L	1e-73	0.611111	Zinc-dependent metalloprotease	s/enz metal	Metis2 protein	6E-068	gi|170285593	275	43	57	157	4	192	7	1
Am-1665	8	Am-1665	858	Q		CYT		29.002	5.33			_	1	0.066	0.088	0.923	ExpAA=1.74 First60=0.74 PredHel=0 Topology=o	0						0.17		7	0	13.9	6.6	4.2		Tick metalloprotease	s/enz metalloprotease	TICK-L	2e-37	0.684435	Zinc-dependent metalloprotease	s/enz metal	metalloproteinase	4E-014	gi|89277230	160	29	34	128	23	170	16	1
Am-34447	29	Am-34447	858	M	*	BL		32.431	9.45			M	4	0.508	0.182	0.199	ExpAA=17.51 First60=17.43 PredHel=1 Topology=i21-40o	1	6.7	86	7.4		245	0.21		1	2	12.3	4.6	4.9		Tick metalloprotease	s/enz metalloprotease	TICK-L	9e-62	0.479424	Zinc-dependent metalloprotease	s/enz metal	salivary gland metalloprotease	3E-039	gi|71726990	234	40	42	143	4	15	43	1
Am-5186	149	Am-5186	849	M	*	SIG	16-17	33.16	8.16	31.439	8.2	S	2	0.107	0.766	0.132	ExpAA=0.27 First60=0.03 PredHel=0 Topology=o	0						0.3		6	0	8.5	4.6	5		Tick metalloprotease	s/enz metalloprotease	TICK-L	4e-66	0.443414	Zinc-dependent metalloprotease	s/enz metal	salivary gland metalloprotease	1E-069	gi|71726990	501	65	90	70	1	1	1	2
Am-48030	6	Am-48030	840	V		CYT		31.163	6.18			_	3	0.012	0.324	0.892	ExpAA=23.05 First60=13.79 PredHel=0 Topology=o	0						0.27		10	0	12.1	4.6	3.2	1 | 253 HHRRHRR|CE 0.524 *ProP* |	Tick metalloprotease	s/enz metalloprotease	TICK-L	1e-52	0.735537	Zinc-dependent metalloprotease	s/enz metal	salivary gland metalloprotease	2E-031	gi|71726984	245	32	51	173	19	198	10	1
Am-48757	7	Am-48757	838	L		CYT		25.573	6.33			_	1	0.097	0.069	0.898	ExpAA=0.34 First60=0.02 PredHel=0 Topology=o	0						0.2		5	0	11.4	6.4	2.1		Tick metalloprotease	s/enz metalloprotease	TICK-L	2e-46	0.527103	Zinc-dependent metalloprotease	s/enz metal	metalloproteinase	2E-030	gi|89277230	271	30	58	197	22	94	1	1
Am-14195	154	Am-14195	843	K	*	CYT		26.443	8.41			_	5	0.444	0.052	0.502	ExpAA=25.16 First60=0.00 PredHel=0 Topology=o	0						0.22		7	2	13.6	4.6	4.3		Tick metalloprotease	s/enz metalloprotease	TICK-L	5e-33	0.604534	Zinc-dependent metalloprotease	s/enz metal	metalloproteinase	5E-018	gi|89277230	221	30	47	164	20	180	49	1
Am-7700	18	Am-7700	827	N		CYT		30.889	5.4			M	5	0.553	0.048	0.438	ExpAA=0.21 First60=0.00 PredHel=0 Topology=o	0						0.24		2	0	13	7.6	4		Tick metalloprotease	s/enz metalloprotease	TICK-L	2e-69	0.545455	Zinc-dependent metalloprotease	s/enz metal	metalloprotease, putative	7E-047	gi|241636942	254	38	54	158	6	37	10	1
Am-20721	272	Am-20721	831	E	*	CYT		30.462	7.19			_	1	0.093	0.031	0.954	ExpAA=0.00 First60=0.00 PredHel=0 Topology=o	0						0.23		11	0	14.5	6.9	5.4		Tick metalloprotease	s/enz metalloprotease	TICK-L	8e-45	0.554113	Zinc-dependent metalloprotease	s/enz metal	metalloprotease, putative	9E-023	gi|242001996	205	33	44	142	13	261	44	1
Am-28155	29	Am-28155	817	M		SIG	20-21	31.031	5.66	28.998	5.48	S	2	0.027	0.919	0.137	ExpAA=0.05 First60=0.01 PredHel=0 Topology=o	0						0.21		9	0	12.8	5.9	2.6		Secreted metalloprotease	s/enz metalloprotease	TICK-TB2	6e-95	1.00431	metalloprotease	s/enz metal40-81	metalloprotease	7E-044	gi|307006563	126	66	55	42	2	1	149	1
Am-34751	10	Am-34751	809	R		CYT		28.196	6.94			_	2	0.147	0.031	0.91	ExpAA=0.36 First60=0.00 PredHel=0 Topology=o	0						0.24		2	4	11.9	6.3	5.6		Tick metalloprotease	s/enz metalloprotease	TICK-L	1e-68	0.580786	Zinc-dependent metalloprotease	s/enz metal	metalloprotease	4E-058	gi|84570466	269	44	56	150	4	85	1	1
Am-26803	29	Am-26803	807	M	*	SIG	22-23	30.65	5.94	28.275	5.95	S	1	0.073	0.93	0.019	ExpAA=21.67 First60=21.49 PredHel=1 Topology=i7-29o	1	8.2	89.2	2.6		239	0.25		1	0	10.8	4.5	5.2		Tick metalloprotease	s/enz metalloprotease	TICK-L	1e-53	0.472222	Zinc-dependent metalloprotease	s/enz metal	conserved hypothetical protein	2E-031	gi|241860756	227	35	47	150	9	4	14	1
Am-13860	29	Am-13860	798	I		CYT		30.402	6.29			M	3	0.745	0.114	0.156	ExpAA=0.01 First60=0.00 PredHel=0 Topology=o	0						0.22		2	1	10.1	6.4	6.7		Tick metalloprotease	s/enz metalloprotease	TICK-L	2e-76	0.929167	Zinc-dependent metalloprotease	s/enz metal	salivary gland metalloprotease	5E-074	gi|71726986	226	62	46	84	4	22	36	1
Am-27712	17	Am-27712	796	M		SIG	22-23	29.469	5.53	27.063	5.33	S	4	0.148	0.473	0.163	ExpAA=0.04 First60=0.04 PredHel=0 Topology=o	0						0.23		7	1	15	5.3	5.6		Tick metalloprotease	s/enz metalloprotease	TICK-L	2e-26	0.509677	Zinc-dependent metalloprotease	s/enz metal	salivary gland metalloprotease, putative	4E-013	gi|241860750	158	30	34	110	1	244	103	1
Am-34490	12	Am-34490	789	S		CYT		29.371	7.64			_	2	0.051	0.235	0.858	ExpAA=8.12 First60=5.93 PredHel=0 Topology=o	0						0.22		7	3	12.1	11	4.2		Tick metalloprotease	s/enz metalloprotease	TICK-L	7e-73	0.534979	Zinc-dependent metalloprotease	s/enz metal	metalloprotease	1E-057	gi|84570462	255	41	51	150	4	155	11	1
Am-12140	17	Am-12140	772	M		BL	23-24	29.258	5.93	26.754	5.94	S	2	0.101	0.876	0.096	ExpAA=13.36 First60=13.36 PredHel=1 Topology=i7-29o	1	8.5	88.8	2.7		229	0.2		1	0	12.8	5	5.8		Tick metalloprotease	s/enz metalloprotease	TICK-L	2e-60	0.5	Zinc-dependent metalloprotease	s/enz metal	salivary gland metalloprotease	1E-059	gi|71726988	252	46	51	135	2	4	6	1
Am-27713	68	Am-27713	774	V	*	CYT		28.642	5.71			_	4	0.063	0.361	0.756	ExpAA=0.00 First60=0.00 PredHel=0 Topology=o	0						0.24		6	6	16.3	5.1	5.8	1 | 97 YRCRDKR|IV 0.680 *ProP* |	Tick metalloprotease	s/enz metalloprotease	TICK-L	5e-22	0.505376	Zinc-dependent metalloprotease	s/enz metal	metalloprotease, putative	3E-013	gi|241595540	212	25	95	165	13	11	21	1
Am-7696	28	Am-7696	774	M	*	SIG	29-30	29.311	5.23	25.904	4.95	S	4	0.117	0.542	0.233	ExpAA=1.70 First60=1.67 PredHel=0 Topology=o	0						0.26		2	4	14	4.7	2.7		Tick metalloprotease	s/enz metalloprotease	TICK-L	6e-70	0.933333	Zinc-dependent metalloprotease	s/enz metal	metalloprotease, putative	2E-044	gi|241636942	209	43	45	119	0	8	37	1
Am-7113	6	Am-7113	767	R		CYT		26.91	9.84			M	4	0.573	0.276	0.054	ExpAA=0.06 First60=0.03 PredHel=0 Topology=o	0						0.19		7	0	14.8	8.6	3.5		Tick metalloprotease	s/enz metalloprotease	TICK-L	4e-41	0.482094	Zinc-dependent metalloprotease	s/enz metal	salivary gland metalloprotease	8E-021	gi|71726986	181	35	37	118	7	212	71	1
Am-28189	36	Am-28189	771	M	*	CYT		28.142	9.11			_	2	0.116	0.083	0.849	ExpAA=0.62 First60=0.62 PredHel=0 Topology=o	0						0.32		12	10	16	9.4	5.5		Tick metalloprotease	s/enz metalloprotease	TICK-L	7e-53	0.501887	Rh_ap-88 metalloprotease - truncated at 5 prime	s/enz metal	metalloprotease	2E-041	gi|67906164	260	39	47	165	32	282	4	1
Am-1663	58	Am-1663	768	M	*	SIG	20-21	24.879	6	22.617	6.01	S	1	0.022	0.982	0.037	ExpAA=10.99 First60=10.98 PredHel=0 Topology=o	0						0.23		4	1	12.9	5.1	3.5		Tick metalloprotease	s/enz metalloprotease	TICK-L	4e-34	0.624138	Zinc-dependent metalloprotease	s/enz metal	metalloproteinase	9E-012	gi|89277230	187	25	40	141	11	50	60	1
Am-1091	182	Am-1091	756	L	*	CYT		28.401	8.68			_	2	0.051	0.155	0.892	ExpAA=0.20 First60=0.20 PredHel=0 Topology=o	0						0.23		12	0	15.9	6.4	5.2		Rh_ap-299 salivary gland metalloprotease Rhipicephalus appendiculatus	s/enz metalloprotease	TICK-TB2	2e-75	0.452381	Zinc-dependent metalloprotease	s/enz metal	salivary gland metalloprotease	2E-055	gi|71726992	211	47	42	112	5	271	7	1
Am-48205	14	Am-48205	740	K	*	CYT		26.923	8.95			_	2	0.163	0.046	0.854	ExpAA=0.08 First60=0.00 PredHel=0 Topology=o	0						0.27		10	0	11.4	8.9	3.7		Tick metalloprotease	s/enz metalloprotease	TICK-L	1e-62	0.489407	Zinc-dependent metalloprotease	s/enz metal	salivary gland metalloprotease	3E-041	gi|71726990	223	39	40	137	5	213	3	1
Am-26361	23	Am-26361	729	G	*	CYT		28.26	8.36			_	1	0.076	0.061	0.936	ExpAA=0.33 First60=0.21 PredHel=0 Topology=o	0						0.35	Y(3.1)	12	0	13.2	8.7	2.9		Tick metalloprotease	s/enz metalloprotease	TICK-L	6e-69	0.526201	Zinc-dependent metalloprotease	s/enz metal	Metis2 protein	1E-067	gi|170285593	228	49	47	118	4	250	4	1
Am-24044	8	Am-24044	716	M		CYT		25.336	8.73			_	3	0.186	0.083	0.754	ExpAA=0.07 First60=0.01 PredHel=0 Topology=o	0						0.23		7	0	10.9	8.4	4.6	1 | 233 MKKRRRR|-- 0.610 *ProP* |	Tick metalloprotease	s/enz metalloprotease	TICK-L	6e-32	0.730028	Zinc-dependent metalloprotease	s/enz metal	metalloprotease, putative	1E-012	gi|241734787	149	33	29	106	21	292	73	1
Am-8276	58	Am-8276	713	M		SIG	16-17	27.439	6.31	25.617	6.14	S	4	0.107	0.557	0.344	ExpAA=0.51 First60=0.00 PredHel=0 Topology=o	0						0.31		1	0	9.7	4.6	5.5		Tick metalloprotease	s/enz metalloprotease	TICK-L	8e-68	0.408163	Zinc-dependent metalloprotease	s/enz metal	metalloprotease	1E-055	gi|67906164	237	48	43	122	3	5	3	1
Am-22846	17	Am-22846	717	A	*	CYT		26.275	7.32			M	5	0.461	0.084	0.455	ExpAA=0.00 First60=0.00 PredHel=0 Topology=o	0						0.25		12	0	11.3	7.1	3.4		Tick metalloprotease	s/enz metalloprotease	TICK-L	7e-26	0.51436	Zinc-dependent metalloprotease	s/enz metal	metalloprotease, putative	1E-014	gi|242001996	188	31	40	137	15	278	33	1
Am-43737	13	Am-43737	714	K	*	CYT		23.81	8.53			_	4	0.133	0.178	0.473	ExpAA=0.41 First60=0.40 PredHel=0 Topology=o	0						0.23		13	4	12.2	5.9	5.1		Tick metalloprotease	s/enz metalloprotease	TICK-L	2e-39	0.389474	Zinc-dependent metalloprotease	s/enz metal	metalloproteinase	1E-024	gi|89277230	160	38	34	110	19	308	48	1
Am-20818	41	Am-20818	708	M	*	CYT		25.629	7.69			_	3	0.229	0.052	0.816	ExpAA=0.09 First60=0.00 PredHel=0 Topology=o	0						0.18		4	0	13.6	8.9	5.5		Tick metalloprotease	s/enz metalloprotease	TICK-L	1e-14	0.413136	Zinc-dependent metalloprotease	s/	metalloprotease, putative	1E-008	gi|242001996	90	40	19	57	4	285	97	1
Am-9364	10	Am-9364	694	I		CYT		25.674	4.4			M	5	0.563	0.027	0.555	ExpAA=7.77 First60=0.00 PredHel=0 Topology=o	0						0.34		3	8	19	5.6	3		Tick metalloprotease	s/enz metalloprotease	TICK-L	9e-37	0.639118	Zinc-dependent metalloprotease	s/enz metal	salivary gland metalloprotease	1E-021	gi|71726984	232	29	49	164	3	118	2	1
Am-1664	17	Am-1664	691	A		CYT		25.077	5			_	1	0.069	0.07	0.934	ExpAA=0.00 First60=0.00 PredHel=0 Topology=o	0						0.28		3	2	16.9	9.1	3.9		Tick metalloprotease	s/enz metalloprotease	TICK-L	4e-45	0.670487	Zinc-dependent metalloprotease	s/enz metal	metalloproteinase	2E-026	gi|89277230	210	33	45	145	8	170	17	1
Am-7955	29	Am-7955	684	E	*	CYT		25.303	5.34			_	2	0.144	0.052	0.831	ExpAA=0.08 First60=0.00 PredHel=0 Topology=o	0						0.23		3	0	18.1	4.8	4		Tick metalloprotease	s/enz metalloprotease	TICK-L	2e-39	0.424947	Zinc-dependent metalloprotease	s/enz metal	salivary gland metalloprotease, putative	3E-019	gi|241860750	194	32	41	133	6	113	27	1
Am-7958	8	Am-7958	652	M		CYT		24.171	5.71			_	3	0.255	0.046	0.785	ExpAA=0.08 First60=0.00 PredHel=0 Topology=o	0						0.25		3	0	15.6	6.4	2.8		Tick metalloprotease	s/enz metalloprotease	TICK-L	2e-37	0.513742	Zinc-dependent metalloprotease	s/enz metal	salivary gland metalloprotease, putative	6E-021	gi|241860750	230	31	49	160	29	99	6	1
Am-457	13	Am-457	639	D		CYT		24.256	6.01			_	1	0.061	0.069	0.942	ExpAA=0.02 First60=0.00 PredHel=0 Topology=o	0						0.22		2	1	12.1	7.5	3.7		Tick metalloprotease	s/enz metalloprotease	TICK-L	9e-51	0.755172	Zinc-dependent metalloprotease	s/enz metal	salivary gland metalloprotease, putative	2E-044	gi|241860750	213	46	46	117	11	86	2	1
Am-7112	10	Am-7112	637	A		CYT		22.698	9.24			M	5	0.549	0.088	0.41	ExpAA=0.21 First60=0.21 PredHel=0 Topology=o	0						0.34		5	0	15	9.9	2.3		Tick metalloprotease	s/enz metalloprotease	TICK-L	4e-43	0.600551	Zinc-dependent metalloprotease	s/enz metal	metalloprotease, putative	3E-021	gi|242001996	191	30	41	133	5	194	24	1
Am-34451	18	Am-34451	636	L		CYT		24.047	5.92			_	3	0.055	0.373	0.8	ExpAA=0.44 First60=0.38 PredHel=0 Topology=o	0						0.34		4	0	9.4	9.4	5.2		Tick metalloprotease	s/enz metalloprotease	TICK-L	6e-68	0.397031	Zinc-dependent metalloprotease	s/enz metal	salivary gland metalloprotease	4E-049	gi|71726990	212	45	38	116	2	166	1	1
Am-13857	42	Am-13857	73	X		CYT		20.063	7.19			S	5	0.028	0.602	0.506	ExpAA=6.73 First60=6.59 PredHel=0 Topology=o	0						0.32		12	1	11.8	8.5	5.7		Rh_ap-134 salivary gland metalloprotease Rhipicephalus appendiculatus	s/enz metalloprotease	TICK-TB2	2e-65	0.371951	Rh_ap-134 salivary gland metalloprotease	s/enz metal	salivary gland metalloprotease	1E-062	gi|71726986	182	60	37	73	3	304	26	1
Am-14196	44	Am-14196	633	M	*	CYT		23.02	8.9			_	5	0.074	0.41	0.602	ExpAA=0.02 First60=0.02 PredHel=0 Topology=o	0						0.27		14	1	14.8	8.6	4.3		Tick metalloprotease	s/enz metalloprotease	TICK-L	2e-29	0.461369	Zinc-dependent metalloprotease	s/enz metal	metalloproteinase	2E-021	gi|89277230	197	37	42	127	24	268	11	1
Am-7957	47	Am-7957	630	M	*	SIG	21-22	23.771	5.84	21.356	5.57	S	1	0.028	0.95	0.095	ExpAA=0.01 First60=0.01 PredHel=0 Topology=o	0						0.24		3	0	15.3	4.3	4.8		Secreted metalloprotease	s/enz metalloprotease	TICK-TB2	3e-38	0.455302	Zinc-dependent metalloprotease	s/enz metal	metalloprotease	3E-015	gi|84570462	190	31	38	132	17	23	30	1
Am-27714	5	Am-27714	614	M	*	SIG	22-23	22.729	5.13	20.324	4.91	S	4	0.155	0.458	0.16	ExpAA=0.52 First60=0.05 PredHel=0 Topology=o	0						0.28		5	0	13.7	4.9	2.9	1 | 105 YRCRDKR|IV 0.680 *ProP* |	Tick metalloprotease	s/enz metalloprotease	TICK-L	8e-13	0.380645	Zinc-dependent metalloprotease	s/enz metal	metalloprotease, putative	2E-008	gi|241595540	163	24	73	134	16	11	29	1
Am-1661	15	Am-1661	605	K		CYT		21.828	4.86			_	2	0.047	0.129	0.917	ExpAA=0.00 First60=0.00 PredHel=0 Topology=o	0						0.29		3	3	15.8	9.9	4.5		Tick metalloprotease	s/enz metalloprotease	TICK-L	2e-38	0.593123	Zinc-dependent metalloprotease	s/enz metal	metalloproteinase	2E-021	gi|89277230	181	33	39	128	13	170	12	1
Am-19693	19	Am-19693	600	M		SIG	16-17	22.744	5.42	20.986	5.41	S	2	0.11	0.787	0.122	ExpAA=0.03 First60=0.03 PredHel=0 Topology=o	0						0.38		1	0	7	6.5	4.5		Tick metalloprotease	s/enz metalloprotease	TICK-L	8e-65	0.337662	Zinc-dependent metalloprotease	s/enz metal	salivary gland metalloprotease	1E-067	gi|71726990	201	64	36	72	1	1	1	1
Am-4811	40	Am-4811	604	M	*	SIG	17-18	22.635	6.17	20.841	6.05	S	2	0.117	0.842	0.056	ExpAA=0.10 First60=0.10 PredHel=0 Topology=o	0						0.31		0	1	12.4	4	7.5		Tick metalloprotease	s/enz metalloprotease	TICK-L	4e-60	0.357815	Zinc-dependent metalloprotease	s/enz metal	salivary gland metalloprotease	2E-051	gi|71726990	193	50	35	97	2	5	6	1
Am-28156	155	Am-28156	598	M		SIG	20-21	22.693	5.66	20.654	5.44	S	2	0.028	0.922	0.124	ExpAA=0.09 First60=0.02 PredHel=0 Topology=o	0						0.26		4	0	12	6.5	1		Secreted metalloprotease	s/enz metalloprotease	TICK-TB2	1e-80	0.862069	metalloprotease	s/enz metal40-81	metalloprotease	2E-019	gi|307006563	51	80	23	10	0	1	149	1
Am-8403	81	Am-8403	588	M	*	SIG	20-21	22.369	8.8	19.912	8.9	S	2	0.019	0.889	0.144	ExpAA=0.44 First60=0.19 PredHel=0 Topology=o	0						0.35		4	0	13.8	4.1	2.1		Tick metalloprotease	s/enz metalloprotease	TICK-L	5e-15	0.363636	Zinc-dependent metalloprotease	s/	metalloprotease	1E-005	gi|121308307	114	30	24	80	2	178	27	1
Am-25681	10	Am-25681	585	M	*	BL	22-23	22.033	5.42	19.667	5.4	S	2	0.026	0.871	0.075	ExpAA=15.50 First60=15.47 PredHel=1 Topology=i5-27o	1	11.3	86.1	2.6		167	0.26		1	3	17	4.6	3.1		Tick metalloprotease	s/enz metalloprotease	TICK-L	2e-28	0.428571	Zinc-dependent metalloprotease	s/enz metal	salivary gland metalloprotease, putative	2E-007	gi|241860750	185	25	40	140	32	30	33	1
Am-10230	33	Am-10230	579	S	*	CYT		20.838	8.87			_	2	0.168	0.021	0.897	ExpAA=0.01 First60=0.01 PredHel=0 Topology=o	0						0.33		11	0	13.5	10.4	6.8		Tick metalloprotease	s/enz metalloprotease	TICK-L	9e-40	0.398406	Zinc-dependent metalloprotease	s/enz metal	metalloproteinase	4E-024	gi|89277230	183	36	39	128	31	285	3	1
Am-15503	28	Am-15503	562	M		CYT		20.871	4.96			_	3	0.201	0.152	0.66	ExpAA=0.00 First60=0.00 PredHel=0 Topology=o	0						0.26		5	0	11.7	8	2.7		Tick metalloprotease	s/enz metalloprotease	TICK-L	6e-49	0.520661	Zinc-dependent metalloprotease	s/enz metal	metalloproteinase	8E-033	gi|89277230	175	39	38	113	13	209	1	1
Am-5412	13	Am-5412	518	E		CYT		20.073	5.28			_	2	0.13	0.061	0.882	ExpAA=0.00 First60=0.00 PredHel=0 Topology=o	0						0.23		0	1	10.4	6.4	4		Tick metalloprotease	s/enz metalloprotease	TICK-L	7e-18	0.335821	Amb_var-592 salivary gland metalloprotease - truncated at 3 prime	pm [Amblyomma variegatum]	metalloprotease	4E-009	gi|122080312	245	35	62	66	2	54	17	2
Am-31582	29	Am-31582	515	M		CYT		18.526	6.18			_	1	0.046	0.088	0.954	ExpAA=0.00 First60=0.00 PredHel=0 Topology=o	0						0.2		5	3	17.4	7	4.7		Tick metalloprotease	s/enz metalloprotease	TICK-L	4e-24	0.446475	Zinc-dependent metalloprotease	s/enz metal	metalloprotease	4E-012	gi|114153028	105	34	36	69	1	41	46	1
Am-9316	29	Am-9316	509	T		CYT		18.642	8.97			_	5	0.405	0.069	0.451	ExpAA=0.10 First60=0.09 PredHel=0 Topology=o	0						0.3		9	1	14.1	8.8	6.5		Tick metalloprotease	s/enz metalloprotease	TICK-L	4e-29	0.347162	Zinc-dependent metalloprotease	s/enz metal	salivary metalloprotease, putative	6E-017	gi|241845653	163	36	63	106	11	58	1	1
Am-57250	20	Am-57250	441	G	*	CYT		15.339	7.8			M	4	0.705	0.031	0.307	ExpAA=0.01 First60=0.01 PredHel=0 Topology=o	0						0.33		6	5	12.3	13	7.5	1 | 25 SPHSQKR|IA 0.537 *ProP* |	Tick metalloprotease	s/enz metalloprotease	TICK-L	3e-16	0.281893	Zinc-dependent metalloprotease	s/enz metal	salivary gland metalloprotease	2E-010	gi|71726986	103	35	21	70	5	297	25	1
Am-1315	11	Am-1315	420	D		CYT		15.192	6.22			_	1	0.097	0.084	0.909	ExpAA=4.11 First60=0.08 PredHel=0 Topology=i	0						0.46		2	0	14.9	13.5	5		Rh_micro-2907 salivary gland metalloprotease Rhipicephalus microplus	s/enz metalloprotease	TICK-TB2	3e-52	0.250447	Tick_metalloprotease_23	s/enz metal	salivary gland metalloprotease	7E-049	gi|71726990	139	58	25	58	0	225	1	1
Am-6421	5	Am-6421	409	Q		CYT		15.407	9.06			_	1	0.078	0.089	0.896	ExpAA=0.27 First60=0.26 PredHel=0 Topology=i	0						0.29		5	0	10.9	10.2	0.7		Tick metalloprotease	s/enz metalloprotease	TICK-L	8e-39	0.315353	Zinc-dependent metalloprotease	s/enz metal	metalloprotease	2E-022	gi|122080312	147	37	37	93	21	250	3	1
Am-11405	10	Am-11405	330	A		CYT		12.763	5.63			_	2	0.18	0.045	0.843	ExpAA=0.01 First60=0.01 PredHel=0 Topology=o	0						0.49		4	0	11.7	11.7	1.8		salivary gland metalloprotease	s/enz metalloprotease	TICK-TB2	7e-41	0.193089	Tick_metalloprotease_47	s/enz metal	salivary gland metalloprotease	3E-038	gi|71726988	94	68	19	30	0	286	17	1
Am-7114	11	Am-7114	297	A	*	CYT		11.413	4.73			_	2	0.135	0.109	0.78	ExpAA=4.89 First60=4.89 PredHel=0 Topology=i	0						0.43		1	0	9.2	4.1	2		Tick metalloprotease	s/enz metalloprotease	TICK-L	8e-22	0.256198	Zinc-dependent metalloprotease	pm	salivary gland metalloprotease	7E-010	gi|71726984	80	40	17	48	0	180	14	1
Neprilysin-type metalloprotease
Am-19220	386	Am-19220	2169	M	*	SIG	20-21	83.266	9.31	81.01	9.36	S	1	0.024	0.947	0.043	ExpAA=0.70 First60=0.66 PredHel=0 Topology=o	0						0.19		13	0	11.6	5.4	4		M13 family peptidase - signalP detected	s/enz metalloprotease	KOG	0	1.05968	Peptidase	s/enz kininase	hypothetical protein	1E-108	gi|118101008	716	33	96	496	53	33	11	1
Am-26776	225	Am-26776	2133	M	*	SIG	26-27	81.968	9.57	79.056	9.53	S	1	0.049	0.869	0.058	ExpAA=10.56 First60=10.45 PredHel=0 Topology=o	0						0.24		11	0	13.5	3.4	4.5	1 | 662 TNPRPKR|LK 0.632 *ProP* |	M13 family peptidase - signalP detected	s/enz metalloprotease	KOG	2e-95	1.05968	Peptidase	s/enz kininase	similar to neutral endopeptidase 24.11	4E-085	gi|156554076	698	28	92	516	67	62	35	1
Am-23443	87	Am-23443	2181	M	*	SIG	20-21	84.176	6.96	82.04	6.99	S	2	0.032	0.874	0.186	ExpAA=0.16 First60=0.16 PredHel=0 Topology=o	0						0.27		17	0	11.2	4.3	4		M13 family peptidase - signalP detected	s/enz metalloprotease	KOG	5e-57	1.07278	Peptidase	s/enz kininase	neutral endopeptidase-like protein	2E-031	gi|196476712	178	40	73	107	5	68	553	1
Am-23798	391	Am-23798	1440	M	*	SIG	24-25	54.718	4.92	52.239	4.92	S	1	0.016	0.971	0.057	ExpAA=21.41 First60=21.36 PredHel=1 Topology=i2-24o	1	4.6	95	0.4		455	0.27		12	0	11.7	4	3.5		Peptidase family M13 - signalP detected	s/enz metalloprotease	PFAM	7e-70	1.04222	Peptidase	s/enz kininase	hypothetical protein	3E-050	gi|118101008	459	29	61	334	31	25	1	1
Am-23575	217	Am-23575	2166	M	*	SIG	23-24	82.884	5.63	80.549	5.57	S	1	0.02	0.936	0.068	ExpAA=0.20 First60=0.17 PredHel=0 Topology=o	0						0.28		17	1	14.1	3.9	3.6		M13 family peptidase - signalP detected	s/enz metalloprotease	KOG	2e-50	1.05677	Peptidase	s/enz kininase	similar to neutral endopeptidase 24.11	5E-034	gi|156554070	641	22	88	521	50	40	18	1
Am-23797	66	Am-23797	1546	M		SIG	24-25	58.794	5.29	56.342	5.29	S	1	0.023	0.944	0.071	ExpAA=4.37 First60=4.34 PredHel=0 Topology=o	0						0.24		11	0	14.1	3.7	3.9		Peptidase family M13 - signalP detected	s/enz metalloprotease	PFAM	4e-74	1.04486	Peptidase	s/enz kininase	membrane metallo endopeptidase, isoform CRA_a	1E-050	gi|148703442	450	30	60	317	32	50	81	1
Am-27257	12	Am-27257	993	F	*	SIG	30-31	36.919	8.54	33.591	7.76	S	3	0.063	0.716	0.207	ExpAA=0.07 First60=0.00 PredHel=0 Topology=o	0						0.27		6	0	12.1	4.8	4.8		Rh_ap-4973 M13 family peptidase - truncated at 3 prime Rhipicephalus appendiculatus - signalP detected	s/enz metalloprotease	TICK-TB2	3e-32	1.02222	Peptidase	s/enz kininase	similar to endothelin converting enzyme	3E-011	gi|221126935	247	24	32	194	35	70	13	1
Am-27258	28	Am-27258	696	M	*	BL	26-27	25.997	7.57	22.936	6.39	S	2	0.031	0.835	0.165	ExpAA=0.02 First60=0.02 PredHel=0 Topology=o	0						0.24		6	0	14.7	5.6	2.6		Rh_ap-4973 M13 family peptidase - truncated at 3 prime Rhipicephalus appendiculatus - signalP detected	s/enz metalloprotease	TICK-TB2	5e-26	0.781482	Neprilysin	pm	membrane metallo-endopeptidase-like 1	4E-013	gi|300797862	121	35	16	81	8	83	35	1
Am-2679	86	Am-2679	1431	M	*	SIG	25-26	55.106	6.46	52.581	6.25	S	1	0.042	0.905	0.065	ExpAA=0.41 First60=0.39 PredHel=0 Topology=o	0						0.25		4	2	13.4	3.6	3.8		M13 family peptidase - signalP detected	s/enz metalloprotease	KOG	1e-17	0.624454	Peptidase	s/enz kininase	similar to neutral endopeptidase 24.11	2E-012	gi|189237838	402	21	31	334	34	658	45	1
Am-23576	24	Am-23576	955	M		SIG	23-24	36.319	4.97	33.934	4.91	S	1	0.022	0.924	0.077	ExpAA=0.23 First60=0.19 PredHel=0 Topology=o	0						0.29		9	1	14.4	4.1	3.8		M13 family peptidase - truncated at 3 prime Amblyomma cajennense - signalP detected	s/enz metalloprotease	TICK-TB2	8e-31	0.980892	Peptidase	s/enz kininase	neprilysin	1E-012	gi|52138713	332	23	44	262	53	50	21	1
Am-19621	13	Am-19621	582	M	*	SIG	19-20	21.928	5.61	19.793	5.35	S	2	0.021	0.903	0.148	ExpAA=2.38 First60=0.11 PredHel=0 Topology=o	0						0.27		7	0	11.4	5.2	4.1	1 | 107 LPERVKR|VI 0.656 *ProP* |	neutral endopeptidase-like protein - truncated at 3 prime Dermacentor andersoni - signalP detected	s/enz metalloprotease	TICK-TB2	3e-21	0.538462	21 Putative secreted peptide larger-orf from Amb_karim_asb-19621	s/enz metal	similar to ENSANGP00000003181	3E-010	gi|115924966	135	26	14	102	4	20	39	1
Am-27007	43	Am-27007	759	R	*	BL	34-35	28.803	5.5	24.77	4.9	S	3	0.076	0.613	0.189	ExpAA=1.53 First60=1.50 PredHel=0 Topology=o	0						0.31		7	0	13.5	3.6	2		Rh_ap-6933 M13 family peptidase - truncated at 3 prime Rhipicephalus appendiculatus - signalP detected	s/enz metalloprotease	TICK-TB2	5e-25	0.457627	Rh_ap-6933 M13 family peptidase - truncated at 3 prime	pm	MMEL1 protein	1E-016	gi|115527592	182	28	29	143	19	88	40	1
Am-33374	7	Am-33374	852	M	*	SIG	20-21	32.07	5.68	29.96	5.58	S	1	0.038	0.909	0.087	ExpAA=0.29 First60=0.29 PredHel=0 Topology=o	0						0.25		6	1	11.7	6.4	3.9	2 | 45 IAARMKR|QM 0.786 *ProP* | 144 PIVREKR|GA 0.728 *ProP* |	Amb_caj-492 M13 family peptidase - truncated at 3 prime Amblyomma cajennense - signalP detected	s/enz metalloprotease	TICK-TB2	6e-30	0.974522	Peptidase	s/enz kininase	similar to membrane metallo-endopeptidase-like 1	5E-008	gi|221115606	234	24	34	200	53	44	26	1
Am-82756	19	Am-82756	796	M		SIG	19-20	30.38	6.1	28.268	5.44	S	4	0.099	0.478	0.277	ExpAA=0.00 First60=0.00 PredHel=0 Topology=o	0						0.22		5	0	12.8	4.9	3	1 | 107 LPERMKR|VL 0.587 *ProP* |	Amb_var-117 neutral endopeptidase-like protein - truncated at 3 prime Dermacentor andersoni - signalP detected	s/enz metalloprotease	TICK-TB2	4e-20	0.91453	M13 family peptidase	s/enz metal	neprilysin, putative	5E-010	gi|241751388	154	30	22	112	16	56	42	1
Am-8284	42	Am-8284	1008	M	*	BL	38-39	37.935	9.46	33.557	9.44	S	2	0.013	0.893	0.284	ExpAA=20.05 First60=20.04 PredHel=1 Topology=i17-34o	1	5.1	89.9	5.1		301	0.21		7	11	14	3.9	4.5		Rh_ap-4973 M13 family peptidase - truncated at 3 prime Rhipicephalus appendiculatus - signalP detected	s/enz metalloprotease	TICK-TB2	7e-12	1.00741	Neprilysin	pm	hypothetical protein F26G1.6	6E-007	gi|71987442	223	20	31	196	41	90	93	1
Am-80408	16	Am-80408	291	M	*	SIG	28-29	10.792	5.33	7.769	4.85	S	2	0.08	0.879	0.044	ExpAA=13.75 First60=13.75 PredHel=0 Topology=o	0						0.33		4	0	12.5	6.3	3.1		M13 family peptidase - signalP detected	s/enz metalloprotease	KOG	7e-09	0.10917	1405 Putative secreted peptide larger-orf from Amb_karim_asb-80408	s/	Membrane metallo-endopeptidase	1E-007	gi|219517850	85	36	11	57	7	29	7	1
Am-15940	17	Am-15940	669	M		SIG	24-25	25.495	5.93	22.632	5.61	S	1	0.025	0.954	0.044	ExpAA=9.57 First60=9.57 PredHel=0 Topology=o	0						0.31		7	1	17.4	4	2.2		Rh_ap-6731 M13 family peptidase - truncated at 3 prime Rhipicephalus appendiculatus - signalP detected	s/enz metalloprotease	TICK-TB2	1e-11	0.858823	Peptidase	s/enz kininase	neprilysin, putative	0.012	gi|241571322	140	28	15	116	31	282	62	1
Am-2680	121	Am-2680	952	M		SIG	25-26	35.246	4.67	32.581	4.6	S	2	0.112	0.873	0.039	ExpAA=17.81 First60=13.59 PredHel=0 Topology=o	0						0.33		4	3	11.9	7.9	4.4		M13 family peptidase - signalP detected	s/enz metalloprotease	KOG	3e-07	0.311499	Peptidase	s/enz kininase	endothelin-converting enzyme, putative	0.008	gi|241669570	155	27	16	130	31	341	42	1
Am-2965	675	Am-2965	927	M	*	BL	24-25	34.783	5.7	32.191	5.56	S	2	0.051	0.847	0.157	ExpAA=0.61 First60=0.18 PredHel=0 Topology=o	0						0.19		9	2	13.3	4.2	5.8		Rh_ap-6731 M13 family peptidase - truncated at 3 prime Rhipicephalus appendiculatus - signalP detected	s/enz metalloprotease	TICK-TB2	1e-12	1.01765	M13 neprilysin	pm	neprilysin	0.003	gi|170059169	117	23	15	106	22	74	36	1
Am-27353	24	Am-27353	1017	N	*	CYT		35.347	5.95			_	4	0.335	0.037	0.652	ExpAA=0.67 First60=0.04 PredHel=0 Topology=o	0						0.26		5	0	10.9	3.8	3.8		M13 family peptidase	met/aa	KOG	1e-51	0.494905	Neprilysin	pm	similar to endothelin-converting enzyme	6E-041	gi|193594274	331	30	42	236	10	453	1	1
Am-26775	53	Am-26775	30	X		CYT		27.965	9.73			_	3	0.2	0.075	0.738	ExpAA=0.42 First60=0.05 PredHel=0 Topology=o	0						0.28		4	0	11.7	6.3	5.5	1 | 208 TNPRPKR|LK 0.632 *ProP* |	M13 family peptidase	met/aa	KOG	3e-72	0.352256	Neprilysin	pm	endothelin-converting enzyme, putative	2E-062	gi|242023612	219	54	28	100	4	565	37	1
Am-51479	41	Am-51479	2199	K	*	BL	35-36	80.594	5.71	76.783	5.7	_	4	0.035	0.382	0.617	ExpAA=22.12 First60=5.08 PredHel=0 Topology=o	0						0.22		15	0	11.7	4.6	4.1		M13 family peptidase	met/aa	KOG	0	1.0393	Neprilysin	pm	similar to Neprilysin 4 CG4058-PA, isoform A	5E-093	gi|110762281	668	31	81	468	26	158	56	1
Am-47013	26	Am-47013	1419	M	*	CYT		54.251	6.05			_	2	0.064	0.173	0.845	ExpAA=0.65 First60=0.00 PredHel=0 Topology=o	0						0.17		6	0	12.7	3.4	4		M13 family peptidase	met/aa	KOG	2e-75	0.687045	Neprilysin	pm	similar to neutral endopeptidase 24.11	5E-063	gi|156554076	386	34	51	256	7	374	82	1
Am-55831	39	Am-55831	1737	E	*	CYT		66.214	5.76			_	2	0.111	0.069	0.841	ExpAA=3.48 First60=0.05 PredHel=0 Topology=o	0						0.2		7	0	12.3	4.7	4.2		M13 family peptidase	met/aa	KOG	1e-90	0.692867	Neprilysin	pm	similar to AGAP007796-PA	3E-086	gi|91084559	570	32	73	399	40	212	6	1
Am-22868	144	Am-22868	2112	E	*	CYT		80.159	4.95			_	5	0.058	0.428	0.458	ExpAA=0.40 First60=0.38 PredHel=0 Topology=o	0						0.23		17	0	12.9	4.7	3	1 | 117 LPERMKR|VI 0.632 *ProP* |	M13 family peptidase	met/aa	KOG	1e-64	0.982533	Neprilysin	pm	hypothetical protein	6E-040	gi|118101008	691	23	92	536	76	53	52	1
Am-3243	126	Am-3243	2346	C	*	CYT		89.216	5.05			_	1	0.097	0.061	0.918	ExpAA=0.34 First60=0.02 PredHel=0 Topology=o	0						0.23		22	0	12.4	4.5	4.1	2 | 49 TPIRLKR|CS 0.665 *ProP* | 162 LPERMKR|VI 0.629 *ProP* |	M13 family peptidase	met/aa	KOG	3e-72	1.05095	Neprilysin	pm	neutral endopeptidase-like protein	2E-054	gi|196476712	244	45	100	138	9	2	534	1
Am-5059	123	Am-5059	1281	M	*	CYT		49.244	9.85			M	3	0.588	0.16	0.153	ExpAA=0.24 First60=0.06 PredHel=0 Topology=o	0						0.24		6	0	13.6	5.9	4.7	1 | 378 TNPRPKR|LK 0.632 *ProP* |	M13 family peptidase	met/aa	KOG	4e-97	0.580786	Neprilysin	pm	neprilysin	1E-088	gi|157124492	400	41	52	236	6	366	24	1
Am-27006	89	Am-27006	2043	C	*	CYT		76.593	5.46			_	3	0.051	0.245	0.781	ExpAA=0.05 First60=0.04 PredHel=0 Topology=o	0						0.22		11	0	11.6	5.6	4.1		M13 family peptidase	met/aa	KOG	0	1.01456	Neprilysin	pm	similar to neprilysin	1E-102	gi|189241037	668	32	87	464	27	104	1	1
Am-35901	56	Am-35901	1344	M	*	CYT		50.464	6.47			_	1	0.087	0.085	0.906	ExpAA=0.03 First60=0.00 PredHel=0 Topology=o	0						0.21		6	0	13.2	5.1	3.8		M13 family peptidase	met/aa	KOG	2e-69	0.624454	Neprilysin	pm	similar to neprilysin	7E-054	gi|115772471	328	36	43	215	7	420	93	1
Am-17957	54	Am-17957	1047	M	*	CYT		40.023	5.62			_	2	0.032	0.143	0.909	ExpAA=0.52 First60=0.52 PredHel=0 Topology=o	0						0.27		5	0	10.6	6	5.2		M13 family peptidase	met/aa	KOG	0	0.505095	Neprilysin	pm	endothelin-converting enzyme, putative	1E-139	gi|242007426	346	66	45	116	1	422	1	1
Am-15981	46	Am-15981	1458	N	*	CYT		55.786	5.24			_	1	0.068	0.065	0.922	ExpAA=0.03 First60=0.00 PredHel=0 Topology=o	0						0.26		7	1	9.7	6.2	3.9		M13 family peptidase	met/aa	KOG	1e-95	0.700145	Neprilysin	pm	membrane metallo-endopeptidase-like 1	1E-091	gi|300797862	471	38	61	296	16	308	14	1
Am-23799	41	Am-23799	1470	M	*	CYT		56.133	5.14			_	1	0.057	0.063	0.947	ExpAA=0.10 First60=0.00 PredHel=0 Topology=o	0						0.23		9	0	11.5	5.5	3.9		M13 family peptidase	met/aa	KOG	3e-99	0.707424	Neprilysin	pm	hypothetical protein	6E-095	gi|118101008	481	37	64	311	33	268	7	1
Am-41561	35	Am-41561	873	L	*	CYT		32.451	5.78			M	3	0.756	0.029	0.319	ExpAA=1.11 First60=0.00 PredHel=0 Topology=o	0						0.22		4	0	13.1	7.9	3.8		M13 family peptidase	met/aa	KOG	4e-61	0.413392	Neprilysin	pm	peptidase family M13 domain-containing protein	3E-050	gi|237845625	220	43	60	126	5	147	69	1
Am-23926	35	Am-23926	1224	M	*	CYT		47.123	5.57			_	3	0.054	0.399	0.805	ExpAA=0.02 First60=0.01 PredHel=0 Topology=o	0						0.22		7	0	10.6	5.2	3.7		M13 family peptidase	met/aa	KOG	2e-86	0.586608	Neprilysin	pm	membrane metallo-endopeptidase-like 1	3E-080	gi|300797862	399	39	51	248	15	380	7	1
Am-60234	30	Am-60234	1803	E		CYT		68.388	5.38			_	3	0.125	0.102	0.713	ExpAA=0.06 First60=0.00 PredHel=0 Topology=o	0						0.22		8	1	12.5	4.2	4.5	1 | 377 IVRRLKR|EF 0.675 *ProP* |	M13 family peptidase	met/aa	KOG	3e-77	0.887919	Neprilysin	pm	endothelin-converting enzyme	2E-054	gi|157129166	603	26	76	450	52	106	29	1
Am-39645	30	Am-39645	924	R	*	CYT		35.44	8.46			_	2	0.062	0.107	0.893	ExpAA=0.04 First60=0.00 PredHel=0 Topology=o	0						0.31		5	1	6.5	8.1	5.9		M13 family peptidase	met/aa	KOG	2e-96	0.445415	Neprilysin	pm	similar to Neprilysin 2 CG9761-PA	1E-115	gi|110761886	303	62	38	115	0	502	4	1
Am-15984	21	Am-15984	1311	N	*	CYT		50.465	5.01			_	3	0.064	0.268	0.716	ExpAA=0.00 First60=0.00 PredHel=0 Topology=o	0						0.25		6	1	10.3	5.7	3.9		M13 family peptidase	met/aa	KOG	8e-94	0.614265	Neprilysin	pm	membrane metallo-endopeptidase-like 1	1E-086	gi|158937279	419	39	55	257	7	347	16	1
Am-23803	21	Am-23803	965	D		CYT		36.684	5.84			_	4	0.192	0.262	0.488	ExpAA=0.15 First60=0.11 PredHel=0 Topology=o	0						0.24		6	0	10.2	7.1	3.4		M13 family peptidase	met/aa	KOG	3e-59	0.391558	Neprilysin	pm	similar to Neprilysin 1 CG5905-PA, isoform A isoform 1	8E-062	gi|66546411	292	39	38	178	3	394	25	1
Am-63985	11	Am-63985	858	L	*	CYT		32.181	8.78			_	1	0.075	0.086	0.914	ExpAA=0.28 First60=0.11 PredHel=0 Topology=o	0						0.28		4	0	11.2	8.4	4.9		M13 family peptidase	met/aa	KOG	1e-69	0.416303	Neprilysin	pm	neprilysin, putative	3E-081	gi|241999674	180	77	100	41	0	1	105	1
Am-83810	10	Am-83810	1257	M		CYT		48.764	6.17			_	2	0.091	0.129	0.921	ExpAA=0.19 First60=0.17 PredHel=0 Topology=o	0						0.22		6	0	11.2	5.5	3.3		M13 family peptidase	met/aa	KOG	2e-82	0.614265	Neprilysin	pm	membrane metallo endopeptidase, isoform CRA_a	2E-074	gi|148703442	414	36	55	267	9	329	3	1
Am-38755	7	Am-38755	776	C		CYT		29.805	5.56			_	5	0.439	0.04	0.58	ExpAA=0.04 First60=0.00 PredHel=0 Topology=o	0						0.24		6	0	10.4	5.8	3.1		M13 family peptidase	met/aa	KOG	5e-53	0.375546	Neprilysin	pm	neprilysin, putative	1E-052	gi|241628088	233	43	34	134	7	379	18	1
Am-55146	5	Am-55146	567	M		SIG	20-21	21.23	8.86	18.942	8.91	S	1	0.019	0.957	0.06	ExpAA=2.06 First60=2.06 PredHel=0 Topology=o	0						0.24		3	0	16.8	5.3	4.7		Hypothetical secreted protein precursor - signalP detected	s/met/aa Angiotensin	HS	0.16		Peptidase	s/enz kininase	similar to predicted protein, partial	0.025	gi|193573494	127	25	19	104	29	12	41	1
Other metalloproteases
Am-34485	62	Am-34485	384	M	*	BL	31-32	14.337	7.69	10.784	5.31	S	1	0.103	0.911	0.034	ExpAA=36.80 First60=18.75 PredHel=2 Topology=i12-34o94-116i	2	34.6	47.2	18.1		11	0.36		3	4	16.5	3.1	5.5		Secreted metalloprotease - 2 predicted membrane helices	s/enz metalloprotease membrane	TICK-TB2	1e-19	0.529762	Amb_var-1881 salivary gland metalloprotease - truncated at 3 prime	pm [Amblyomma variegatum]	salivary gland metalloprotease	0.002	gi|71726986	65	35	13	49	10	7	4	1
Am-53752	13	Am-53752	1061	G		SIG	28-29	35.035	8.56	31.923	8.47	S	2	0.121	0.848	0.023	ExpAA=0.15 First60=0.12 PredHel=0 Topology=o	0						0.3		17	4	19.5	8.2	4.8		ADAMTS-like protein 5 - signalP detected	s/enz metalloprotease	GO	1e-37	0.632696	A disintegrin-like and metallopeptidase (reprolysin type) with thrombospondin type 1 motif, 7	pm	ADAMTS-like 5, isoform CRA_f	1E-038	gi|148699616	268	32	61	198	26	5	43	1
Am-458	22	Am-458	468	M	*	SIG	20-21	17.324	8.57	15.1	7.27	S	1	0.074	0.907	0.042	ExpAA=0.00 First60=0.00 PredHel=0 Topology=o	0						0.29		2	0	15.5	5.2	3.2		Tick metalloprotease	s/enz metalloprotease	TICK-L	3e-35	0.273305	Zinc-dependent metalloprotease	s/enz metal	salivary gland metalloprotease, putative	5E-022	gi|241860750	121	40	26	72	0	26	27	1
Am-19583	13	Am-19583	453	R		CYT		17.498	9.45			_	5	0.393	0.12	0.459	ExpAA=7.29 First60=1.23 PredHel=0 Topology=o	0						0.31		6	0	5.9	5.9	3.3		Tick metalloprotease	s/enz metalloprotease	TICK-L	8e-11	0.264398	Phosphatidylinositol transfer protein SEC14	met/lipd	Sec14 cytosolic factor, putative	3E-018	gi|241156638	356	44	75	50	0	25	1	2
Am-9342	45	Am-9342	814	A		CYT		30.884	5.63			_	2	0.065	0.179	0.795	ExpAA=0.66 First60=0.66 PredHel=0 Topology=o	0						0.22		9	1	15.1	5.9	3.7		Tick metalloprotease	s/enz metalloprotease	TICK-L	6e-29	0.885714	Zinc-dependent metalloprotease	s/enz metal	salivary gland metalloprotease	4E-015	gi|71726984	456	32	96	101	8	22	39	2
Am-8285	165	Am-8285	945	M	*	BL	38-39	35.203	9.56	30.814	9.55	S	2	0.015	0.887	0.258	ExpAA=20.08 First60=20.04 PredHel=1 Topology=i17-34o	1	5.4	89.2	5.4		280	0.23		8	13	15	4.1	5.4		M13 family peptidase - signalP detected	s/enz metalloprotease	KOG	6e-09	0.317322	Neprilysin	pm	hypothetical protein IscW_ISCW002337	2E-005	gi|241150956	75	40	44	50	8	3	165	1
Am-7959	21	Am-7959	489	M	*	SIG	21-22	18.308	6.95	15.947	6.58	S	2	0.027	0.886	0.183	ExpAA=0.18 First60=0.07 PredHel=0 Topology=o	0						0.29		5	0	13.6	4.3	4.3		Tick metalloprotease	s/enz metalloprotease	TICK-S	1e-17	1	Zinc-dependent metalloprotease	s/enz metal	Metis3 protein	4E-005	gi|170285595	138	26	28	104	32	1	1	1
Am-5937	16	Am-5937	447	M	*	SIG	18-19	16.932	5.34	14.864	5.49	S	1	0.014	0.972	0.084	ExpAA=0.36 First60=0.35 PredHel=0 Topology=o	0						0.35		3	0	8.1	5.4	4.7		Secreted metalloprotease	s/enz metalloprotease	TICK-TB2	1e-61	0.666667	Zinc-dependent metalloprotease	s/enz metal	metalloprotease	3E-040	gi|121308309	145	57	27	62	4	3	7	1
Am-4856	58	Am-4856	441	M		BL	36-37	16.169	6.42	12.099	4.95	S	4	0.265	0.553	0.063	ExpAA=3.17 First60=3.16 PredHel=0 Topology=o	0						0.2		1	3	14.2	6.1	6.1		Tick metalloprotease	s/enz metalloprotease	TICK-L	3e-34	0.229911	Zinc-dependent metalloprotease	s/enz metal	metalloprotease	5E-025	gi|84570462	94	49	19	48	0	22	47	1
Am-5187	13	Am-5187	435	M		SIG	16-17	16.938	5.13	15.151	5.12	S	2	0.092	0.854	0.088	ExpAA=0.04 First60=0.04 PredHel=0 Topology=o	0						0.49		0	0	4.8	6.8	4.8		Tick metalloprotease	s/enz metalloprotease	TICK-L	2e-50	0.252852	Zinc-dependent metalloprotease	s/enz metal	salivary gland metalloprotease	3E-051	gi|71726990	144	67	26	47	0	1	1	1
Am-12139	31	Am-12139	537	M	*	BL	23-24	20.299	6.44	17.739	6.17	S	2	0.238	0.87	0.028	ExpAA=22.01 First60=22.01 PredHel=1 Topology=i7-29o	1	12.4	83.7	3.9		149	0.19		1	0	14.6	5.1	5.1		Tick metalloprotease	s/enz metalloprotease	TICK-L	6e-35	0.266234	Zinc-dependent metalloprotease	s/enz metal	salivary gland metalloprotease	1E-028	gi|71726988	135	44	28	76	0	15	18	1
Am-5185	10	Am-5185	460	M		SIG	16-17	18.016	5.43	16.253	5.21	S	2	0.222	0.835	0.033	ExpAA=0.05 First60=0.05 PredHel=0 Topology=o	0						0.44		0	0	5.8	5.8	5.2		Tick metalloprotease	s/enz metalloprotease	TICK-L	2e-54	0.248609	Zinc-dependent metalloprotease	s/enz metal	salivary gland metalloprotease	6E-057	gi|71726990	151	69	27	47	0	1	1	1
Am-7109	21	Am-7109	516	V	*	CYT		18.643	4.82			S	5	0.04	0.545	0.45	ExpAA=17.83 First60=17.82 PredHel=1 Topology=i7-26o	1	11.1	84.8	4.1		145	0.28		1	1	11.7	7.6	3.5		Tick metalloprotease	s/enz metalloprotease	TICK-L	5e-28	0.290019	Zinc-dependent metalloprotease	s/enz metal	metalloprotease, putative	1E-016	gi|241727964	150	29	37	106	4	13	12	1
Am-9365	18	Am-9365	363	M	*	SIG	20-21	13.95	5.81	11.695	6.04	S	1	0.01	0.969	0.099	ExpAA=13.91 First60=13.86 PredHel=0 Topology=o	0						0.41		1	0	9.2	4.2	0.8		Tick metalloprotease	s/enz metalloprotease	TICK-L	6e-21	0.169491	Zinc-dependent metalloprotease	s/enz metal	putative metalloprotease	2E-009	gi|29649799	105	34	27	69	5	7	7	1
Am-34450	14	Am-34450	441	M	*	CYT		16.348	9			S	4	0.33	0.582	0.123	ExpAA=0.01 First60=0.01 PredHel=0 Topology=o	0						0.24		0	0	11.6	5.5	4.8		Tick metalloprotease	s/enz metalloprotease	TICK-L	3e-38	0.251586	Zinc-dependent metalloprotease	s/enz metal	salivary gland metalloprotease	9E-023	gi|71726986	114	45	23	63	1	27	21	1
Am-7115	42	Am-7115	699	M	*	CYT		24.638	4.8			S	2	0.103	0.83	0.045	ExpAA=22.41 First60=22.41 PredHel=1 Topology=i13-35o	1	9.5	84.9	5.6		197	0.32		2	25	20.7	10.8	1.7		Tick metalloprotease	s/enz metalloprotease	TICK-L	2e-29	0.6375	Zinc-dependent metalloprotease	s/enz metal	salivary gland metalloprotease	1E-015	gi|71726990	123	33	22	82	0	22	33	1
Am-1003	8	Am-1003	438	M	*	SIG	20-21	16.083	6.05	13.837	5.48	S	1	0.057	0.919	0.044	ExpAA=0.01 First60=0.00 PredHel=0 Topology=o	0						0.37		2	0	13.8	6.9	3.4		Tick metalloprotease	s/enz metalloprotease	TICK-L	3e-27	0.23517	Zinc-dependent metalloprotease	s/enz metal	salivary gland metalloprotease, putative	2E-014	gi|241860750	112	37	24	71	0	26	27	1
Am-17642	79	Am-17642	1173	M	*	BL	17-18	43.328	6.38	41.503	6.09	M	2	0.785	0.042	0.146	ExpAA=21.34 First60=0.00 PredHel=1 Topology=i359-381o	1	5.6	2.3	92.1		9	0.2		11	2	10	6.7	5.4		Secreted metalloprotease	s/enz metalloprotease	KOG	1e-83	0.691358	Predicted metalloprotease with chaperone activity (RNAse H-SP70 fold)	pm	similar to AGAP005215-PA	1E-082	gi|91083039	314	49	78	161	6	14	32	1
Am-4005	79	Am-4005	1299	M	*	SIG	18-19	49.323	8.11	47.592	8.16	S	1	0.016	0.95	0.096	ExpAA=0.00 First60=0.00 PredHel=0 Topology=o	0						0.21		15	1	11.3	6.9	6.3	1 | 421 PYARFKR|GF 0.630 *ProP* |	Astacin (Peptidase family M12A) - signalP detected	s/enz metalloprotease	PFAM	4e-53	0.994792	metalloprotease	s/enz metal	meprin A metalloprotease, putative	0.0	gi|241997760	421	79	98	88	0	11	11	1
Am-4220	38	Am-4220	888	R	*	BL	-1	34.062	9.84			M	1	0.906	0.049	0.089	ExpAA=21.68 First60=19.71 PredHel=1 Topology=i42-64o	1	7.5	78.3	14.2		231	0.2		5	1	10.5	6.8	5.4		Secreted metalloprotease	s/enz metalloprotease	TICK-TB2	6e-86	0.889706	metalloprotease	s/enz metal	metalloproteinase, putative	7E-054	gi|241151930	159	61	90	62	0	1	134	1
Am-36369	36	Am-36369	897	R		BL		34.684	9.81			M	2	0.844	0.047	0.167	ExpAA=21.59 First60=19.43 PredHel=1 Topology=i42-64o	1	7.3	78.7	14		236	0.21		3	1	11.3	6.7	5.3		Secreted metalloprotease	s/enz metalloprotease	TICK-TB2	1e-83	0.875	metalloprotease	s/enz metal	metalloproteinase, putative	8E-053	gi|241151930	165	59	93	68	0	1	134	1
Am-459	5	Am-459	511	M		SIG	20-21	19.439	8.73	17.207	8.63	S	1	0.034	0.955	0.032	ExpAA=0.02 First60=0.02 PredHel=0 Topology=o	0						0.26		9	0	13.5	5.8	2.9	1 | 141 GTDRYRR|YT 0.562 *ProP* |	Tick metalloprotease	s/enz metalloprotease	TICK-L	8e-22	0.691176	Zinc-dependent metalloprotease	s/enz metal	salivary gland metalloprotease, putative	1E-010	gi|241860750	444	41	95	44	0	26	27	2
Am-7954	105	Am-7954	675	K	*	CYT		25.19	8.43			M	2	0.807	0.09	0.088	ExpAA=0.16 First60=0.02 PredHel=0 Topology=o	0						0.26		7	0	15.6	4.5	4.9		Tick metalloprotease	s/enz metalloprotease	TICK-S	1e-28	1.0073	Zinc-dependent metalloprotease	s/enz metal	Metis3 protein	5E-015	gi|170285595	138	33	28	95	4	1	31	1
Am-683	87	Am-683	596	M		BL	26-27	22.425	5.65	19.362	5.53	S	2	0.037	0.89	0.116	ExpAA=2.62 First60=2.62 PredHel=0 Topology=o	0						0.26		2	1	13.1	7	4.5		Tick metalloprotease	s/enz metalloprotease	TICK-L	3e-50	0.766667	Zinc-dependent metalloprotease	s/enz metal	metalloprotease, putative	2E-031	gi|241636942	168	42	36	98	3	8	34	1
Am-4032	85	Am-4032	801	M	*	SIG	18-19	30.024	5.73	27.992	5.74	S	4	0.045	0.689	0.347	ExpAA=14.43 First60=14.40 PredHel=1 Topology=i7-29o	1	8.3	89.1	2.6		237	0.24		5	2	16.2	4.9	3		Tick metalloprotease	s/enz metalloprotease	TICK-L	6e-37	0.458422	Zinc-dependent metalloprotease	s/enz metal	Metis5 protein	4E-024	gi|170285599	189	32	36	135	16	27	23	1
Am-13891	62	Am-13891	516	M	*	SIG	19-20	19.668	8.61	17.439	8.71	S	1	0.017	0.964	0.102	ExpAA=0.03 First60=0.02 PredHel=0 Topology=o	0						0.24		4	2	14.6	4.7	2.9		Secreted metalloprotease	s/enz metalloprotease	TICK-TB2	1e-34	0.29106	Zinc-dependent metalloprotease	s/enz metal	Metis3 protein	5E-014	gi|170285595	118	35	24	78	2	18	19	1
Am-1488	59	Am-1488	532	M		CYT		19.707	5.23			_	1	0.1	0.062	0.904	ExpAA=0.00 First60=0.00 PredHel=0 Topology=o	0						0.3		1	3	15.7	7.3	5.6		Tick metalloprotease	s/enz metalloprotease	TICK-L	6e-46	0.422785	Zinc-dependent metalloprotease	s/enz metal	salivary gland metalloprotease	8E-032	gi|71726988	142	50	29	72	7	29	1	1
Am-12783	44	Am-12783	279	M	*	SIG	27-28	10.397	5.13	7.638	4.93	S	1	0.033	0.944	0.05	ExpAA=13.70 First60=13.70 PredHel=0 Topology=o	0						0.3		2	0	9.8	7.6	4.3		Secreted metalloprotease	s/enz metalloprotease	TICK-TB2	2e-21	0.310924	Zinc-dependent metalloprotease	s/enz metal	salivary gland metalloprotease	8E-016	gi|71726992	76	51	15	38	1	9	7	1
Am-6517	39	Am-6517	930	M	*	SIG	18-19	30.796	6.31	28.745	6.67	S	1	0.015	0.977	0.046	ExpAA=0.34 First60=0.32 PredHel=0 Topology=o	0						0.23		4	1	11.7	6.1	2.9	1 | 296 PPLRMKR|GA 0.597 *ProP* |	Tick metalloprotease	s/enz metalloprotease	TICK-L	2e-19	0.419492	Zinc-dependent metalloprotease	s/enz metal	conserved hypothetical protein	5E-008	gi|241860756	177	26	36	144	18	54	58	1
Am-12138	33	Am-12138	192	M	*	CYT		7.318	9.14			_	2	0.116	0.042	0.89	ExpAA=0.00 First60=0.00 PredHel=0 Topology=o	0						0.29		2	0	15.9	1.6	6.3		Tick metalloprotease	s/enz metalloprotease	TICK-S	3e-14	0.379562	Tick_metalloprotease_1	s/enz metal	salivary gland metalloprotease	3E-008	gi|71726988	51	46	11	28	0	25	6	1
Am-37293	25	Am-37293	306	R	*	CYT		11.817	9.48			_	1	0.093	0.077	0.899	ExpAA=0.00 First60=0.00 PredHel=0 Topology=i	0						0.34		1	0	10.9	5.9	3		Tick metalloprotease	s/enz metalloprotease	TICK-L	3e-25	0.188312	Zinc-dependent metalloprotease	s/enz metal	metalloprotease, putative	3E-015	gi|241636944	83	44	25	47	0	44	4	1
Am-6518	14	Am-6518	790	D		CYT		28.385	7.93			M	3	0.781	0.027	0.239	ExpAA=0.49 First60=0.31 PredHel=0 Topology=o	0						0.28		3	0	15.5	5.7	1.1	1 | 33 VSFRSRR|KA 0.727 *ProP* |	Tick metalloprotease	s/enz metalloprotease	TICK-L	4e-28	0.444915	Zinc-dependent metalloprotease	s/enz metal	conserved hypothetical protein	5E-012	gi|241860756	193	27	40	152	16	29	45	1
Am-15830	12	Am-15830	144	C	*	SIG	16-17	5.161	9.8	3.292	10.74	S	3	0.135	0.621	0.171	ExpAA=0.00 First60=0.00 PredHel=0 Topology=o	0						0.6		3	0	6.4	8.5	6.4		Hypothetical secreted protein precursor - signalP detected	s/enz metalloprotease	HS	0.81		M13 family peptidase	s/enz metal	peptidase, M16 family	4.7	gi|229490834	39	45	9	22	5	207	13	1
Am-41241	11	Am-41241	477	M	*	SIG	17-18	17.587	5.85	15.808	5.86	S	2	0.033	0.919	0.146	ExpAA=2.30 First60=2.30 PredHel=0 Topology=o	0						0.36		4	0	13.9	3.8	1.9		Tick metalloprotease	s/enz metalloprotease	TICK-L	6e-40	0.327456	Zinc-dependent metalloprotease	s/enz metal	salivary gland metalloprotease	3E-036	gi|71726984	123	60	26	49	1	16	17	1
Am-13861	11	Am-13861	337	T		CYT		11.902	5.27			_	2	0.049	0.184	0.819	ExpAA=0.05 First60=0.05 PredHel=0 Topology=o	0						0.35		0	2	8.8	7.1	7.1		Tick metalloprotease	s/enz metalloprotease	TICK-L	1e-35	0.231579	Zinc-dependent metalloprotease	s/enz metal	salivary gland metalloprotease	3E-030	gi|71726986	107	59	22	44	0	48	6	1
Am-6525	10	Am-6525	499	M		SIG	19-20	18.814	4.74	16.601	4.74	S	1	0.02	0.969	0.047	ExpAA=0.37 First60=0.37 PredHel=0 Topology=o	0						0.24		3	0	12	6.6	4.2		Tick metalloprotease	s/enz metalloprotease	TICK-L	9e-23	0.273305	Zinc-dependent metalloprotease	s/enz metal	secreted metalloprotease, putative	4E-011	gi|241636946	256	30	40	78	0	18	19	2
Am-13893	8	Am-13893	624	M	*	SIG	19-20	23.645	6.55	21.451	6.6	S	1	0.016	0.957	0.117	ExpAA=0.44 First60=0.02 PredHel=0 Topology=o	0						0.24		3	0	14.5	6.3	3.4		Secreted metalloprotease	s/enz metalloprotease	TICK-TB2	6e-36	0.29106	Zinc-dependent metalloprotease	s/enz metal	Metis3 protein	2E-014	gi|170285595	118	36	24	77	2	18	19	1
Am-7107	7	Am-7107	351	G	*	CYT		12.899	4.7			_	2	0.08	0.11	0.9	ExpAA=0.01 First60=0.00 PredHel=0 Topology=o	0						0.34		0	2	16.4	6	4.3	1 | 115 SRQRARR|P- 0.604 *ProP* |	Tick metalloprotease	s/enz metalloprotease	TICK-L	8e-20	0.238683	Zinc-dependent metalloprotease	s/enz metal	Metis5 protein	2E-009	gi|170285599	112	30	21	78	1	49	1	1
Am-4819	5	Am-4819	348	M	*	CYT		13.521	9.55			_	1	0.068	0.057	0.937	ExpAA=0.00 First60=0.00 PredHel=0 Topology=o	0						0.51		6	3	19.1	4.3	4.3		Tick metalloprotease	s/enz metalloprotease	TICK-L	4e-14	0.209647	Presenilin	pe	salivary gland metalloprotease	1E-010	gi|71726990	108	34	19	76	19	404	2	1
Dipeptidyl-peptidase
Am-930	3724	Am-930	1875	M	*	SIG	24-25	73.084	9.64	70.451	9.72	S	1	0.011	0.963	0.109	ExpAA=1.72 First60=1.70 PredHel=0 Topology=o	0						0.22		12	0	9.6	4.5	5.4		Angiotensin I-converting enzymes - M2 family peptidases - signalP detected	s/met/aa Angiotensin	KOG	0	0.936532	Peptidase family M2 Angiotensin converting enzyme (ACE	s/kininase	angiotensin-I converting enzyme, putative	0.0	gi|242001676	485	62	95	181	1	28	75	1
Am-23738	188	Am-23738	1980	M	*	SIG	28-29	74.834	5.57	72.032	5.52	S	2	0.081	0.836	0.041	ExpAA=4.32 First60=2.13 PredHel=0 Topology=o	0						0.22		5	0	12.4	4.9	4.2		Angiotensin I-converting enzymes - M2 family peptidases - signalP detected	s/met/aa Angiotensin	KOG	0	0.917957	Peptidase family M2 Angiotensin converting enzyme (ACE	s/kininase	angiotensin-converting enzyme-like protein	0.0	gi|1468981	659	77	100	147	1	1	1	1
Am-3550	98	Am-3550	1165	M		SIG	28-29	44.238	5.08	41.518	5.07	S	2	0.038	0.784	0.145	ExpAA=0.64 First60=0.64 PredHel=0 Topology=o	0						0.31		2	0	13.9	3.9	3.9		Angiotensin I-converting enzymes - M2 family peptidases - signalP detected	s/met/aa Angiotensin	KOG	8e-78	0.549536	Peptidase family M2 Angiotensin converting enzyme (ACE	s/kininase	angiotensin-converting enzyme-like protein	1E-175	gi|1468981	389	75	59	97	1	1	1	1
Serine proteases
Am-1387	934	Am-1387	1398	M	*	SIG	21-22	52.214	6.14	50.046	6.01	S	1	0.032	0.967	0.044	ExpAA=12.22 First60=12.17 PredHel=0 Topology=o	0						0.29		3	0	12.9	4.9	4.9		Serine carboxypeptidases (lysosomal cathepsin A) - signalP detected	s/met/aa Trypsin	KOG	3e-53	0.982379	serine carboxypeptidase, putative	met/aa	conserved hypothetical protein	1E-098	gi|241743214	432	44	98	242	8	2	22	1
Am-4727	687	Am-4727	882	M	*	CYT		32.295	8.53			M	5	0.522	0.056	0.43	ExpAA=1.94 First60=0.01 PredHel=0 Topology=o	0						0.25		9	1	15.7	7.8	4.1		Rh_micro-1749 secreted serine protease Rhipicephalus microplus	s/met/aa Trypsin	TICK-TB2	3e-35	0.872483	Trypsin-like serine protease	s/enz trypsin	similar to CLIP-domain serine protease subfamily D (AGAP002422-PA)	4E-022	gi|193664763	217	27	74	163	11	71	60	1
Am-4060	207	Am-4060	1002	M	*	SIG	20-21	37.626	6.63	35.419	6.69	S	1	0.014	0.976	0.056	ExpAA=2.16 First60=2.09 PredHel=0 Topology=o	0						0.3		8	0	12.6	4.5	3.3		Hypothetical secreted protein precursor - signalP detected	s/met/aa Trypsin	HS	0.0005		Trypsin-like serine protease	s/enz trypsin	hypothetical protein IscW_ISCW010405	1E-118	gi|241694256	351	65	100	125	43	2	1	1
Am-22611	169	Am-22611	762	M	*	BL	16-17	27.085	9.84	25.4	9.99	S	4	0.021	0.831	0.544	ExpAA=0.85 First60=0.01 PredHel=0 Topology=o	0						0.24		0	6	13.4	5.9	3.2		Rh_micro-8099 Serine carboxypeptidases - truncated at 5 prime Rhipicephalus microplus - signalP detected	s/met/aa Trypsin	TICK-TB2	7e-48	0.910931	serine carboxypeptidase, putative	met/aa	vitellogenic-like carboxypeptidase	8E-037	gi|196476716	150	50	85	75	0	8	92	1
Am-25177	159	Am-25177	1404	M	*	SIG	18-19	52.681	5.64	50.613	5.38	S	1	0.026	0.954	0.074	ExpAA=0.95 First60=0.10 PredHel=0 Topology=o	0						0.27		3	0	14.1	6.4	4.5		Serine carboxypeptidases (lysosomal cathepsin A) - signalP detected	s/met/aa Trypsin	KOG	5e-52	1	serine carboxypeptidase, putative	s/enz carboxypeptidase	conserved hypothetical protein	4E-083	gi|241743214	428	40	97	260	15	6	26	1
Am-24852	148	Am-24852	1431	M	*	SIG	22-23	53.311	5.9	51.031	5.78	S	2	0.03	0.873	0.093	ExpAA=20.32 First60=9.00 PredHel=0 Topology=o	0						0.18		9	0	13.4	8.4	4.4		Serine carboxypeptidases (lysosomal cathepsin A) - signalP detected	s/met/aa Trypsin	KOG	0	1.05727	serine carboxypeptidase	s/enz carboxypeptidase	serine carboxypeptidase	1E-149	gi|121309137	444	55	94	199	8	28	23	1
Am-1386	77	Am-1386	834	M	*	SIG	21-22	25.299	6.29	23.103	5.89	S	1	0.027	0.957	0.059	ExpAA=26.68 First60=14.73 PredHel=0 Topology=o	0						0.27		3	0	11.6	6.5	4.3		Rh_micro-4649 serine carboxypeptidase-like 50 - truncated at 5 prime Rhipicephalus microplus - signalP detected	s/met/aa Trypsin	TICK-TB2	1e-52	0.548533	Rh_micro-4649 serine carboxypeptidase-like 50 - truncated at 5 prime	s/enz carboxypeptidase	conserved hypothetical protein	2E-053	gi|241743214	210	44	48	139	38	2	22	1
Am-4726	70	Am-4726	801	C	*	CYT		29.507	9.1			_	5	0.378	0.08	0.453	ExpAA=0.55 First60=0.04 PredHel=0 Topology=o	0						0.26		8	0	15.4	8.6	5.3	1 | 24 GPERPRR|TV 0.577 *ProP* |	Rh_micro-1749 secreted serine protease Rhipicephalus microplus	s/met/aa Trypsin	TICK-TB2	4e-32	0.704698	Trypsin-like serine protease	s/enz trypsin	similar to CLIP-domain serine protease subfamily D (AGAP002422-PA)	2E-021	gi|193664763	205	27	70	152	10	83	46	1
Am-23177	57	Am-23177	807	M	*	SIG	20-21	30.393	5.26	28.244	4.92	S	2	0.201	0.966	0.004	ExpAA=0.10 First60=0.03 PredHel=0 Topology=o	0						0.24		10	0	11.6	9	4.9		Trypsin - signalP detected	s/met/aa Trypsin	KOG	2e-54	0.949219	Trypsin-like serine protease	s/enz trypsin	serine protease, putative	2E-091	gi|241165278	247	62	95	95	3	4	13	1
Am-44212	48	Am-44212	914	M		SIG	17-18	34.208	8.52	32.219	7.71	S	1	0.052	0.95	0.042	ExpAA=0.02 First60=0.02 PredHel=0 Topology=o	0						0.2		9	0	13.8	6.6	5.2		Rh_micro-4943 serine protease-like protein precursor - truncated at 5 prime Rhipicephalus microplus - signalP detected	s/met/aa Trypsin	TICK-TB2	2e-73	0.91954	Trypsin-like serine protease	s/enz trypsin	serine protease-like protein precursor	6E-051	gi|34863511	266	40	89	161	21	21	22	1
Am-19604	26	Am-19604	919	M		SIG	24-25	33.814	6.49	31.374	6.51	S	3	0.036	0.71	0.254	ExpAA=5.79 First60=5.79 PredHel=0 Topology=o	0						0.23		10	0	14.7	7.2	6.8		serin proteinase 2 - signalP detected	s/met/aa Trypsin	TICK-TB2	3e-93	0.806338	Trypsin-like serine protease	s/enz trypsin	serin proteinase 2	1E-090	gi|3970893	228	67	81	74	2	31	37	1
Am-27982	21	Am-27982	1113	M		SIG	27-28	40.997	5.57	38.054	5.21	S	3	0.308	0.9	0.004	ExpAA=3.19 First60=2.86 PredHel=0 Topology=o	0						0.24		3	0	12.9	7	4		Rh_ap-692 Serine carboxypeptidases Rhipicephalus appendiculatus - signalP detected	s/met/aa Trypsin	TICK-TB2	0	0.851111	serine carboxypeptidase 1	s/enz carboxypeptidase	serine carboxypeptidase 1	2E-096	gi|169154849	343	50	77	171	4	28	30	1
Am-26611	13	Am-26611	724	K		SIG	17-18	21.59	8.86	20.601	8.76	S	1	0.022	0.98	0.068	ExpAA=4.94 First60=4.94 PredHel=0 Topology=o	0						0.31		8	0	14	7.9	2.9		serin proteinase 2 - signalP detected	s/met/aa Trypsin	TICK-TB2	5e-46	0.661972	Trypsin-like serine protease	s/enz trypsin	serin proteinase 2	2E-043	gi|3970893	182	47	64	99	8	60	56	1
Am-44211	10	Am-44211	501	M		SIG	17-18	18.843	8.29	16.815	6.65	S	1	0.052	0.953	0.039	ExpAA=0.03 First60=0.03 PredHel=0 Topology=o	0						0.27		5	1	10.7	4.2	5.4		Amb_var-1248 serine protease-like protein precursor - truncated at 3 prime Amblyomma variegatum - signalP detected	s/met/aa Trypsin	TICK-TB2	7e-31	0.682819	Trypsin-like serine protease	s/enz trypsin	tick serine proteinase	2E-030	gi|218744557	137	44	45	79	5	38	27	1
Am-4735	9	Am-4735	303	M		SIG	20-21	11.03	5.15	8.875	4.86	S	1	0.058	0.918	0.103	ExpAA=0.16 First60=0.02 PredHel=0 Topology=o	0						0.4		3	0	14.7	3.9	2		Hypothetical secreted protein precursor - signalP detected	s/met/aa Trypsin	HS	0.007		Trypsin-like serine protease	s/enz trypsin	similar to CG9649-PA	0.023	gi|110748961	72	30	16	51	4	181	31	1
Am-23178	8	Am-23178	480	M		SIG	20-21	18.57	4.96	16.414	4.61	S	2	0.211	0.968	0.003	ExpAA=0.08 First60=0.05 PredHel=0 Topology=o	0						0.29		5	3	11.2	6.8	5		Trypsin-like serine protease - signalP detected	s/met/aa Trypsin	SMART	6e-37	0.572052	Trypsin-like serine protease	s/enz trypsin	serine protease, putative	1E-041	gi|241165278	145	53	56	70	3	4	13	1
Am-64938	7	Am-64938	852	M	*	SIG	17-18	30.685	6.03	28.938	6.03	S	1	0.065	0.959	0.025	ExpAA=0.26 First60=0.26 PredHel=0 Topology=o	0						0.35		11	1	9.9	10.6	4.6		Rh_micro-3170 serine protease-like protein precursor Rhipicephalus microplus - signalP detected	s/met/aa Trypsin	TICK-TB2	0	1.00714	Trypsin-like serine protease	s/enz trypsin	chymotrypsin-C precursor, putative	3E-098	gi|241252796	287	58	93	121	16	21	5	1
Am-65699	7	Am-65699	807	M		SIG	21-22	29.518	6.2	27.388	5.95	S	3	0.183	0.742	0.042	ExpAA=1.01 First60=0.91 PredHel=0 Topology=o	0						0.27		5	0	15.9	7.8	3.7		Serine carboxypeptidases (lysosomal cathepsin A) - signalP detected	s/met/aa Trypsin	KOG	1e-62	0.612335	Rh_micro-1216 Serine carboxypeptidases (lysosomal cathepsin A)	met/aa	serine carboxypeptidase	2E-067	gi|121309137	250	49	53	128	5	27	21	1
Legumain family
Am-13481	137	Am-13481	1068	M	*	SIG	24-25	40.832	8.19	38.134	7.82	S	1	0.035	0.976	0.031	ExpAA=0.20 First60=0.19 PredHel=0 Topology=o	0						0.22		5	0	14.9	4.5	4.8	1 | 149 NTPRSKR|LL 0.591 *ProP* |	GPI-anchor transamidase - signalP detected	s/protease leg	GO	0	0.78481	Gpi-anchor transamidase	s/enz legumain	tick legumain, putative	1E-155	gi|241087424	322	81	94	60	7	23	32	1
Am-36560	45	Am-36560	1323	M	*	SIG	21-22	49.626	6.68	47.41	6.57	S	1	0.022	0.957	0.067	ExpAA=0.46 First60=0.46 PredHel=0 Topology=o	0						0.26		7	0	10.7	5.5	4.8		Peptidase C13 family - signalP detected	s/protease leg	CDD	0	1.00388	Asparaginyl peptidases	s/enz legumain	2nd tick legumain	1E-175	gi|161788938	433	68	98	135	0	9	7	1
Am-37031	40	Am-37031	1197	M		SIG	20-21	44.157	6.02	42.074	5.92	S	1	0.042	0.935	0.04	ExpAA=0.98 First60=0.98 PredHel=0 Topology=o	0						0.19		6	1	12	5.5	5.5		Peptidase C13 family - signalP detected	s/protease leg	CDD	0	1.00388	Peptidase C13 family	s/enz legumain	tick legumain	1E-167	gi|139000435	396	72	90	110	1	8	3	1
Am-29194	39	Am-29194	1365	M	*	SIG	19-20	50.406	6.38	48.508	6.26	S	1	0.102	0.936	0.026	ExpAA=0.04 First60=0.04 PredHel=0 Topology=o	0						0.19		8	1	12.6	4.8	4.8		Peptidase C13 family - signalP detected	s/protease leg	CDD	0	1.00388	legumain-like protease precursor	s/enz legumain	tick legumain	0.0	gi|139000435	431	72	98	118	8	11	6	1
Am-37032	23	Am-37032	1064	M		SIG	20-21	39.383	5.81	37.126	5.52	S	5	0.61	0.649	0.027	ExpAA=0.39 First60=0.38 PredHel=0 Topology=o	0						0.21		5	1	11	5.9	6.5		Peptidase C13 family - signalP detected	s/protease leg	CDD	0	1.00388	Peptidase C13 family	s/enz legumain	tick legumain	1E-146	gi|139000435	332	75	75	82	4	1	26	1
Papain family - possible lysosomal
Am-492	844	Am-492	1077	N	*	BL	39-40	40.002	5.87	35.708	5.7	S	2	0.04	0.867	0.259	ExpAA=1.32 First60=1.32 PredHel=0 Topology=o	0						0.25		8	1	12.6	10.3	3.1		Papain family cysteine protease - signalP detected	s/protease	CDD	0	1.01878	cathepsin L-like cysteine proteinase B	pm	cathepsin L-like cysteine proteinase B	1E-179	gi|33348836	332	88	99	38	0	3	26	1
Am-31463	72	Am-31463	1002	M	*	SIG	16-17	36.484	6.25	34.897	6.03	S	1	0.059	0.911	0.058	ExpAA=0.17 First60=0.17 PredHel=0 Topology=o	0						0.26		8	1	14.1	9.3	2.7		Papain family cysteine protease - signalP detected	s/protease	CDD	0	1.01878	cathepsin L-like cysteine proteinase A	pm	cathepsin L-like cysteine proteinase A	1E-160	gi|33348834	331	80	100	64	1	1	1	1
Other proteases
Am-7867	342	Am-7867	606	M	*	SIG	34-35	22.494	8.65	18.67	6.48	S	2	0.129	0.899	0.016	ExpAA=20.37 First60=20.34 PredHel=1 Topology=i12-34o	1	10.9	83.1	6		167	0.27		5	0	9	7	4.5	1 | 5 --MRKRR|VV 0.749 *ProP* |	Protease-associated domain-containing protein of 21 kDa - signalP detected	s/protease	GO	3e-42	0.962766	protease-associated domain-containing protein of 21 kDa, putative	pm	protease-associated domain-containing protein of 21 kDa, putative	5E-074	gi|241181182	177	72	96	49	4	8	28	1
Am-4363	291	Am-4363	1164	M	*	SIG	19-20	41.815	6.39	39.584	6.41	S	1	0.011	0.968	0.113	ExpAA=0.04 First60=0.03 PredHel=0 Topology=o	0						0.28		5	0	12.1	3.9	2.3		Rh_ap-685 Prohibitin-related membrane protease subunits Rhipicephalus appendiculatus - signalP detected	s/protease	TICK-TB2	0	0.942623	A subgroup of the band 7 domain of flotillin (reggie) like proteins	pm	similar to SPFH domain family, member 1	1E-126	gi|110761744	296	73	92	78	1	22	46	1
Am-18032	241	Am-18032	1707	S	*	SIG	29-30	60.939	7.02	57.701	6.38	M	5	0.596	0.45	0.017	ExpAA=0.94 First60=0.72 PredHel=0 Topology=o	0						0.19		19	0	12.3	8.8	4.4	1 | 37 MEHRSKR|AS 0.815 *ProP* |	Cytosol aminopeptidase family - signalP detected	s/protease	CDD	0	0.884615	hypothetical secreted protein	s/	leucine aminopeptidase, putative	0.0	gi|241857697	528	81	100	99	12	1	50	1
Am-21902	231	Am-21902	522	G	*	SIG	24-25	18.885	5.36	16.431	5.2	S	1	0.032	0.925	0.104	ExpAA=17.21 First60=0.02 PredHel=1 Topology=i136-158o	1	12.7	8.7	78.6		15	0.3		7	1	14.5	9.2	5.2		Ornithine decarboxylase antizyme - signalP detected	s/met/aa Ornithine	PFAM	2e-29	0.625668	ornithine decarboxylase antizyme, putative	met/aa	ornithine decarboxylase antizyme, putative	3E-082	gi|241834600	170	86	100	23	1	1	2	1
Am-37477	121	Am-37477	1674	M	*	SIG	17-18	63.21	5.59	61.419	5.51	S	1	0.047	0.935	0.065	ExpAA=0.01 First60=0.00 PredHel=0 Topology=o	0						0.22		12	1	14.2	8.1	4.1		Rh_micr-413 midgut cysteine proteinase 2 Rhipicephalus microplus - signalP detected	s/protease	TICK-TB2	0	0.996403	Papain family cysteine protease	pm	midgut cysteine proteinase, putative	0.0	gi|241577796	563	71	100	163	9	1	1	1
Am-49290	72	Am-49290	1062	M	*	SIG	24-25	37.853	6.82	35.34	6.27	S	1	0.091	0.939	0.011	ExpAA=1.78 First60=1.70 PredHel=0 Topology=o	0						0.25		11	1	12.2	10.2	5.7	1 | 119 DLRRVKR|AI 0.774 *ProP* |	Asparaginase - signalP detected	s/met/aa Asparaginase	KOG	0	0.994269	Asparaginase	met/aa	asparaginase, putative	1E-137	gi|241111422	322	72	88	88	4	47	35	1
Am-58530	43	Am-58530	1883	M		SIG	35-36	69.729	6.32	66.183	6.25	S	1	0.023	0.941	0.124	ExpAA=24.57 First60=22.37 PredHel=1 Topology=i13-35o	1	3.5	94.4	2.1		593	0.15		9	1	14.3	7	5.6		Carboxypeptidase (CP) N/E-like subfamily of the M14 family of metallocarboxypeptidases (MCPs) - signalP detected	s/protease	CDD	0	1.01337	carboxypeptidase, putative	s/enz carboxypeptidase	carboxypeptidase, putative	0.0	gi|241594846	651	65	98	216	18	1	17	2
Am-65112	22	Am-65112	1158	A	*	BL	23-24	42.715	4.46	40.312	4.47	S	2	0.016	0.932	0.134	ExpAA=2.20 First60=2.19 PredHel=0 Topology=o	0						0.29		5	10	13.5	5.5	3.4	2 | 165 ATVRQKR|KF 0.548 *ProP* | 168 RQKRKFR|DA 0.574 *ProP* |	Predicted pyridoxal-dependent decarboxylase - signalP detected	s/met/aa Predicted	KOG	2e-73	0.373508	Predicted pyridoxal-dependent decarboxylase	met/aa	group II plp decarboxylase, putative	3E-074	gi|242017359	292	48	37	154	9	470	90	1
Am-51176	14	Am-51176	360	M	*	SIG	16-17	13.104	7.5	11.293	7.42	S	1	0.032	0.957	0.066	ExpAA=19.17 First60=16.06 PredHel=0 Topology=o	0						0.47		8	0	13.4	4.2	8.4		Rh_micro-8658 M13 family peptidase - truncated at 5 prime Rhipicephalus microplus - signalP detected	s/protease	TICK-TB2	5e-13	0.375	860 Putative secreted peptide larger-orf from Amb_karim_asb-51176	s/	conserved hypothetical protein	1E-004	gi|241627127	62	37	35	42	4	114	46	1
Am-71399	10	Am-71399	707	M		SIG	27-28	26.742	5.79	23.898	5.45	S	2	0.095	0.884	0.021	ExpAA=7.45 First60=7.45 PredHel=0 Topology=o	0						0.35		17	3	8.9	8.9	6.8		Rh_ap-108 Predicted cysteine proteinase TIN-ag - truncated at 3 prime Rhipicephalus appendiculatus - signalP detected	s/protease	TICK-TB2	0	0.665663	hypothetical secreted protein	s/	tubulointerstitial nephritis antigen, putative	7E-045	gi|242014495	185	47	39	99	4	21	31	1
Am-64774	9	Am-64774	947	M		SIG	21-22	36.804	8.87	34.501	8.75	S	5	0.428	0.602	0.012	ExpAA=2.80 First60=2.79 PredHel=0 Topology=o	0						0.16		6	0	13	4.1	3.8		Zinc carboxypeptidase - signalP detected	s/protease	KOG	3e-70	0.698565	Zinc carboxypeptidase	met/aa	carboxypeptidase A2 precursor, putative	1E-069	gi|241033232	272	46	71	155	22	1	36	1
Am-68931	8	Am-68931	873	A	*	BL	25-26	31.653	8.59	29.1	8.45	M	5	0.321	0.287	0.153	ExpAA=0.51 First60=0.08 PredHel=0 Topology=o	0						0.23		8	3	14.5	8.3	6.9		extra spindle poles-like 1 (S. cerevisiae) - signalP detected	s/protease	GO	2e-45	0.102927	extra spindle poles-like 1 (S. cerevisiae)	pm	conserved hypothetical protein	3E-093	gi|241153669	278	60	76	113	18	84	9	1
Am-42100	7	Am-42100	414	S	*	SIG	16-17	14.895	4.73	13.264	4.69	S	4	0.088	0.66	0.39	ExpAA=0.04 First60=0.04 PredHel=0 Topology=o	0						0.36		1	0	8	10.9	5.8		Asparaginyl peptidases - signalP detected	s/protease	KOG	3e-44	0.249476	Legumain	pm	unnamed protein product	2E-039	gi|34530959	116	62	24	44	0	9	4	1
Am-93735	7	Am-93735	372	M		SIG	28-29	14.254	6.19	11.268	6.21	S	1	0.019	0.968	0.037	ExpAA=4.30 First60=4.29 PredHel=0 Topology=o	0						0.36		1	0	13.6	4	4.8		Carboxypeptidase (CP) N/E-like subfamily of the M14 family of metallocarboxypeptidases (MCPs) - signalP detected	s/protease	CDD	4e-29	0.224599	carboxypeptidase m, putative	met/aa	carboxypeptidase m, putative	2E-037	gi|242000348	125	61	31	49	1	1	1	1
Secreted nucleases
Deoxyribonuclease II
Am-4803	350	Am-4803	1161	M	*	SIG	39-40	42.395	9.78	38.275	9.75	S	3	0.044	0.722	0.173	ExpAA=18.90 First60=18.84 PredHel=1 Topology=i20-39o	1	4.9	89.9	5.2		347	0.21		7	1	12.7	7	4.4		Deoxyribonuclease II	s/met/nuc Rh_ap-363	TICK-TB2	0	0.927224	Deoxyribonuclease II	s/enz dnase	deoxyribonuclease II, putative	5E-062	gi|241557628	332	44	97	187	19	1	58	1
Am-12130	165	Am-12130	1101	M	*	SIG	24-25	41.577	9.63	39.002	9.67	S	3	0.043	0.77	0.315	ExpAA=0.15 First60=0.09 PredHel=0 Topology=o	0						0.21		6	0	12	6.3	4.1		Deoxyribonuclease II	s/met/nuc Rh_ap-363	TICK-TB2	0	0.991914	Deoxyribonuclease II	s/enz dnase	deoxyribonuclease II, putative	4E-065	gi|241557628	332	45	97	186	23	1	40	1
Am-1109	113	Am-1109	1035	M	*	SIG	24-25	39.155	9.82	36.686	9.8	S	2	0.025	0.91	0.118	ExpAA=17.43 First60=17.43 PredHel=1 Topology=o4-23i	1	5.5	1.2	93.3		321	0.24		4	0	11	7.3	4.7		Deoxyribonuclease II	s/met/nuc Rh_ap-363	TICK-TB2	3e-96	0.876011	Deoxyribonuclease II	s/enz dnase	deoxyribonuclease II, putative	3E-054	gi|241557628	301	42	88	178	21	1	40	1
Am-38182	88	Am-38182	996	M	*	SIG	24-25	33.778	9.84	31.184	9.82	S	2	0.057	0.885	0.109	ExpAA=14.96 First60=13.38 PredHel=0 Topology=o	0						0.26		5	0	10.6	6.3	3.9		Deoxyribonuclease II	s/met/nuc Rh_ap-363	TICK-TB2	4e-64	0.876011	Deoxyribonuclease II	s/enz dnase	deoxyribonuclease II, putative	2E-038	gi|241557628	332	33	97	224	70	1	61	1
Am-23675	86	Am-23675	1086	M		SIG	24-25	40.993	9.45	38.52	9.48	S	1	0.067	0.913	0.083	ExpAA=12.89 First60=12.66 PredHel=0 Topology=o	0						0.21		7	0	14	7.4	4.1		Deoxyribonuclease II	s/met/nuc Rh_ap-363	TICK-TB2	0	0.967655	Deoxyribonuclease II	s/enz dnase	deoxyribonuclease II, putative	3E-064	gi|241557628	330	44	97	188	18	1	41	1
Am-38181	64	Am-38181	894	M		SIG	24-25	33.558	9.58	30.942	9.53	S	2	0.12	0.749	0.14	ExpAA=1.59 First60=1.58 PredHel=0 Topology=o	0						0.3		4	0	9.7	8.4	5.4		Deoxyribonuclease II	s/met/nuc Rh_ap-363	TICK-TB2	3e-80	0.730458	Deoxyribonuclease II	s/enz dnase	deoxyribonuclease II, putative	3E-044	gi|241557628	260	40	76	159	18	1	43	1
Am-9768	47	Am-9768	1101	M	*	SIG	24-25	41.284	9.49	38.797	9.52	S	2	0.06	0.86	0.171	ExpAA=2.75 First60=2.73 PredHel=0 Topology=o	0						0.23		8	0	13.4	7.1	4.1		Deoxyribonuclease II	s/met/nuc Rh_ap-363	TICK-TB2	0	0.973046	Deoxyribonuclease II	s/enz dnase	deoxyribonuclease II, putative	6E-067	gi|241557628	332	46	97	181	20	1	41	1
Am-41667	43	Am-41667	129	M	*	SIG	27-28	4.913	5.93	1.772	5.82	S	1	0.02	0.942	0.119	ExpAA=22.24 First60=22.24 PredHel=1 Topology=i12-34o	1	52.4	19	28.6		8	0.73		3	0	9.5	2.4	2.4		Deoxyribonuclease II	s/met/nuc Rh_ap-363	HS	21		Deoxyribonuclease II	s/enz dnase	vomeronasal 1 receptor 60	40	gi|285399419	20	52	7	10	0	237	21	1
Am-16209	37	Am-16209	363	M	*	SIG	24-25	13.558	9.83	10.961	9.83	S	1	0.044	0.894	0.085	ExpAA=16.83 First60=16.82 PredHel=1 Topology=i5-24o	1	15.8	80	4.2		96	0.37		2	0	12.5	6.7	5.8		588 Putative secreted peptide larger-orf from Amb_karim_asb-16209	s/met/nuc Rh_ap-363	TICK-TB2	7e-19	0.45614	588 Putative secreted peptide larger-orf from Amb_karim_asb-16209	s/	hypothetical protein BRAFLDRAFT_66664	5E-005	gi|260810891	60	34	18	40	0	23	24	1
Am-12971	29	Am-12971	135	L	*	SIG	32-33	5.161	10.12	1.44	10.83	M	4	0.525	0.236	0.146	ExpAA=1.81 First60=1.81 PredHel=0 Topology=o	0						0.66	M(4.83)	3	1	15.9	2.3	4.5		Deoxyribonuclease II	s/met/nuc Rh_ap-363	HS	0.47		Deoxyribonuclease II	s/enz dnase
Am-46187	21	Am-46187	1118	M		SIG	24-25	42.027	9.47	39.443	9.49	S	2	0.105	0.853	0.089	ExpAA=0.20 First60=0.19 PredHel=0 Topology=o	0						0.2		10	0	13.1	7.5	3.8		Deoxyribonuclease II	s/met/nuc Rh_ap-363	TICK-TB2	8e-99	0.981132	Deoxyribonuclease II	s/enz dnase	deoxyribonuclease II, putative	2E-051	gi|241557628	331	41	97	204	39	1	41	1
Am-12131	19	Am-12131	1101	M	*	SIG	24-25	41.931	9.68	39.37	9.68	S	2	0.04	0.84	0.207	ExpAA=1.20 First60=1.14 PredHel=0 Topology=o	0						0.24		6	0	11.5	6.3	4.1		Deoxyribonuclease II	s/met/nuc Rh_ap-363	TICK-TB2	0	0.978437	Deoxyribonuclease II	s/enz dnase	deoxyribonuclease II, putative	9E-065	gi|241557628	332	45	97	186	21	1	40	1
Am-16208	15	Am-16208	748	M		SIG	24-25	28.048	9.94	25.477	9.94	S	1	0.033	0.925	0.1	ExpAA=14.32 First60=14.20 PredHel=1 Topology=i5-24o	1	7.6	90.4	2		226	0.29		2	0	10.8	7.6	6.4		Deoxyribonuclease II	s/met/nuc Amb_var-783	TICK-TB2	2e-67	1.01316	Deoxyribonuclease II	s/enz dnase	deoxyribonuclease II, putative	1E-037	gi|241557628	210	45	62	117	16	1	43	1
Am-47399	13	Am-47399	713	M		SIG	24-25	26.918	9.67	24.384	9.8	S	3	0.022	0.867	0.343	ExpAA=6.54 First60=6.53 PredHel=0 Topology=o	0						0.26		2	0	9.7	6.7	7.1		Deoxyribonuclease II	s/met/nuc Amb_var-783	TICK-TB2	1e-62	1.00877	Deoxyribonuclease II	s/enz dnase	deoxyribonuclease II, putative	1E-034	gi|241557628	202	43	59	119	20	1	40	1
dsRNA-specific ribonuclease
Am-6108	253	Am-6108	750	M	*	CYT		28.903	7.66			_	1	0.04	0.098	0.95	ExpAA=0.01 First60=0.00 PredHel=0 Topology=o	0						0.3		4	4	7.2	4.4	5.2		dsRNA-specific ribonuclease	s/met/nuc Rh_ap-363	TICK-TB2	3e-36	0.828571	dsRNA-specific ribonuclease	s/enz ribonuclease	endonuclease	7E-099	gi|307006603	194	89	100	20	0	1	55	1
Am-6107	69	Am-6107	744	R	*	CYT		26.526	9.01			_	5	0.501	0.024	0.634	ExpAA=4.27 First60=0.00 PredHel=0 Topology=o	0						0.3		5	0	7.3	3.6	3.6		dsRNA-specific ribonuclease	s/met/nuc Rh_ap-363	TICK-TB2	2e-30	0.832653	dsRNA-specific ribonuclease	s/enz ribonuclease	endonuclease	1E-092	gi|307006603	190	80	98	40	19	5	38	1
Am-6106	44	Am-6106	849	L	*	CYT		32.127	7.73			M	4	0.588	0.132	0.213	ExpAA=0.01 First60=0.00 PredHel=0 Topology=o	0						0.26		6	3	7.8	5.7	4.6		dsRNA-specific ribonuclease	s/met/nuc Rh_ap-363	TICK-TB2	2e-35	0.82449	dsRNA-specific ribonuclease	s/enz ribonuclease	endonuclease	9E-098	gi|307006603	192	89	99	20	0	1	88	1
Am-6109	42	Am-6109	753	M	*	CYT		28.858	7.01			_	1	0.034	0.072	0.96	ExpAA=0.01 First60=0.00 PredHel=0 Topology=o	0						0.3		4	3	7.6	4.8	4.4		dsRNA-specific ribonuclease	s/met/nuc Rh_ap-363	TICK-TB2	4e-35	0.82449	dsRNA-specific ribonuclease	s/enz ribonuclease	endonuclease	1E-097	gi|307006603	192	89	99	20	0	1	56	1
Am-6110	40	Am-6110	912	S	*	SIG	18-19	34.323	8.11	32.412	7.73	S	3	0.156	0.73	0.056	ExpAA=11.87 First60=11.86 PredHel=0 Topology=o	0						0.25		6	2	8.9	5.6	4.3		dsRNA-specific ribonuclease	s/met/nuc Rh_ap-363	TICK-TB2	3e-36	0.759184	dsRNA-specific ribonuclease	s/enz ribonuclease	endonuclease	3E-099	gi|307006603	192	90	99	18	0	1	109	1
Am-80405	27	Am-80405	744	M	*	SIG	22-23	27.917	9.63	25.683	9.62	S	2	0.233	0.86	0.01	ExpAA=3.46 First60=3.29 PredHel=0 Topology=o	0						0.26		1	0	8.9	6.1	4.5		dsRNA-specific ribonuclease	s/met/nuc Rh_ap-363	TICK-TB2	0	1	dsRNA-specific ribonuclease	s/enz ribonuclease	secreted protein, putative	1E-071	gi|241723276	197	66	94	68	8	12	52	1
Ribonuclease, T2 family
Am-32599	141	Am-32599	795	M	*	SIG	18-19	30.171	8.46	28.347	8.45	S	5	0.634	0.773	0.007	ExpAA=8.88 First60=0.37 PredHel=0 Topology=o	0						0.29		10	0	15.2	3.8	4.9	1 | 23 LASRSRR|NS 0.553 *ProP* |	Ribonuclease, T2 family	s/met/nuc Rh_ap-5787	TICK-TB2	4e-69	1.01274	Ribonuclease, T2 family	s/enz ribonuclease	ribonuclease Oy, putative	8E-045	gi|241831483	122	69	83	38	3	27	30	1
Am-22057	54	Am-22057	598	M		SIG	33-34	22.451	4.68	18.913	4.6	S	1	0.026	0.939	0.092	ExpAA=9.68 First60=9.68 PredHel=0 Topology=o	0						0.31		7	0	16	7	7		Ribonuclease, T2 family	s/met/nuc Ribonuclease,	KOG	2e-60	0.722433	Ribonuclease, T2 family	s/enz ribonuclease	RNS3 (RIBONUCLEASE 3); RNA binding / endoribonuclease/ ribonuclease T2	6E-075	gi|18396065	182	67	82	61	3	4	15	1
Other endonucleases
Am-17757	109	Am-17757	582	M	*	SIG	20-21	21.235	8.89	19.113	8.81	S	5	0.041	0.58	0.556	ExpAA=9.86 First60=3.81 PredHel=0 Topology=o	0						0.22		6	1	12.4	7.8	4.7	1 | 184 SSIREFR|KV 0.520 *ProP* |	Exosomal 3'-5' exoribonuclease complex, subunit ski4 (Csl4)	s/met/nuc Rh_micro-2016	TICK-TB2	2e-87	0.983871	Exosomal 3'-5' exoribonuclease complex, subunit ski4 (Csl4)	ps	exosomal 3'-5' exoribonuclease complex, subunit ski4, putative	6E-074	gi|241647943	182	73	98	48	1	4	10	1
Am-30954	104	Am-30954	1020	I	*	SIG	34-35	37.324	5.81	33.939	5.44	S	3	0.01	0.858	0.32	ExpAA=22.58 First60=22.37 PredHel=1 Topology=i13-35o	1	6.5	89.7	3.8		304	0.22		7	0	12.7	8.3	5		Eukaryotic Ribonuclease HII	s/met/nuc Ribonuclease	KOG	0	0.950166	Eukaryotic Ribonuclease HII	pm	hypothetical protein BRAFLDRAFT_285333	6E-090	gi|260794677	297	55	98	136	8	1	35	1
Am-41789	48	Am-41789	2379	M	*	BL	21-22	87.177	7.14	84.923	6.73	M	1	0.887	0.058	0.051	ExpAA=0.05 First60=0.00 PredHel=0 Topology=o	0						0.14		14	0	13.4	5.8	6.1		hypothetical secreted protein	s/met/nuc Ribonuclease	SWISSP	0	0.95953	hypothetical secreted protein	s/	zinc phosphodiesterase, putative	0.0	gi|241154959	684	67	99	227	18	1	40	1
Am-37780	45	Am-37780	537	M	*	SIG	31-32	19.415	7.74	16.352	6.72	S	4	0.226	0.436	0.154	ExpAA=0.54 First60=0.54 PredHel=0 Topology=o	0						0.29		4	5	15.2	7.9	6.2		Predicted transcription regulator-uclease, contains ParB domain	s/met/nuc Predicted	KOG	1e-28	0.889706	Predicted transcription regulator-uclease, contains ParB domain	tm	hypothetical protein BRAFLDRAFT_215638	2E-039	gi|260804497	106	70	98	32	0	2	71	1
Am-24863	31	Am-24863	516	M	*	SIG	19-20	19.301	9.52	17.376	9.38	S	5	0.591	0.782	0.014	ExpAA=0.61 First60=0.21 PredHel=0 Topology=o	0						0.28		1	0	10.5	8.2	3.5		These are enzymes that catalyze nonsubstrate specific conversions of nucleoside diphosphates to nucleoside triphosphates	s/met/nuc ndk,	PRK	3e-61	0.970149	These are enzymes that catalyze nonsubstrate specific conversions of nucleoside diphosphates to nucleoside triphosphates	met/nuc	nucleoside-diphosphate kinase	7E-075	gi|67084087	170	80	100	33	0	1	1	1
Am-6791	17	Am-6791	796	S		SIG	20-21	30.282	9.68	28.258	9.53	M	2	0.728	0.091	0.127	ExpAA=2.22 First60=0.02 PredHel=0 Topology=o	0						0.19		5	3	12.8	6.8	3.8		Mitochondrial endonuclease	s/met/nuc Mitochondrial	KOG	3e-69	0.907285	Mitochondrial endonuclease	met/nuc	endonuclease G, putative	8E-083	gi|241842224	184	66	74	76	41	3	41	1
5'nucleotidase/apyrase
Am-4536	495	Am-4536	1812	M	*	SIG	24-25	66.192	5.07	63.584	5.02	S	1	0.072	0.885	0.041	ExpAA=0.35 First60=0.05 PredHel=0 Topology=o	0						0.25		12	7	13.8	6.8	4.6		5' nucleotidase	s/met/nuc 5'	KOG	2e-52	0.920266	5' nucleotidase	s/enz 5'nuc	5'-nucleotidase	1E-173	gi|152032120	552	54	97	259	14	10	13	1
Am-9644	208	Am-9644	1803	M	*	SIG	29-30	65.907	5.53	63.057	5.46	S	1	0.029	0.966	0.036	ExpAA=32.32 First60=21.64 PredHel=1 Topology=i7-29o	1	3.7	95.2	1.2		571	0.25		10	2	13.2	8.5	3.7		5' nucleotidase	s/met/nuc 5'	KOG	6e-70	0.966777	5' nucleotidase	s/enz 5'nuc	5'-nucleotidase/putative apyrase isoform 2 precursor	1E-151	gi|152207621	529	50	91	262	6	35	31	1
Am-9640	110	Am-9640	1815	M	*	SIG	27-28	65.64	5.92	62.98	5.83	S	1	0.069	0.938	0.015	ExpAA=21.84 First60=15.96 PredHel=0 Topology=o	0						0.2		10	1	12.1	8.6	4		5' nucleotidase	s/met/nuc 5'	KOG	1e-74	0.960133	5' nucleotidase	s/enz 5'nuc	5'-nucleotidase/putative apyrase isoform 2 precursor	1E-149	gi|152207621	528	50	91	265	5	36	28	1
Am-9643	49	Am-9643	781	M		SIG	26-27	28.328	5.67	25.726	5.58	S	1	0.017	0.97	0.035	ExpAA=33.63 First60=21.44 PredHel=1 Topology=i7-26o	1	7.3	90	2.7		235	0.29		4	0	13.4	8.4	3.1		5' nucleotidase	s/met/nuc 5'	KOG	2e-27	0.446844	5' nucleotidase	s/enz 5'nuc	5'-nucleotidase/putative apyrase isoform 2 precursor	5E-071	gi|152207621	229	56	39	100	0	35	28	1
Am-31115	27	Am-31115	1209	M		SIG	19-20	44.864	5.33	42.557	5.13	S	1	0.068	0.91	0.043	ExpAA=0.05 First60=0.05 PredHel=0 Topology=o	0						0.28		8	0	11.4	7.2	3.2		5' nucleotidase	s/met/nuc 5'	KOG	7e-49	0.647841	5' nucleotidase	s/enz 5'nuc	5'-nucleotidase/putative apyrase isoform 2 precursor	1E-111	gi|152207621	368	52	63	176	2	38	32	1
Am-25199	27	Am-25199	942	M	*	SIG	34-35	35.765	5.72	32.231	5.32	S	2	0.176	0.863	0.031	ExpAA=17.91 First60=17.53 PredHel=1 Topology=i20-37o	1	5.4	88.2	6.4		276	0.25		6	0	8.9	6.1	6.4		ectonucleotide pyrophosphatase/phosphodiesterase family member 6	s/met/nuc 5'	CS	2e-55	0.741425	hypothetical secreted protein	s/	ectonucleotide pyrophosphatase/phosphodiesterase family member 6	2E-049	gi|296472430	274	34	73	184	9	23	35	1
Am-9647	26	Am-9647	381	M	*	SIG	29-30	13.691	8.44	10.778	7.75	S	1	0.029	0.966	0.036	ExpAA=26.14 First60=21.88 PredHel=1 Topology=o5-27i	1	17.5	4	78.6		99	0.41		3	1	15.1	8.7	1.6		5' nucleotidase	s/	TICK-TB2	1e-34	0.536232	5' nucleotidase	s/enz apyrase	5' nucleotidase, ecto, putative	8E-032	gi|241831342	93	63	46	34	0	30	32	1
Am-31117	21	Am-31117	635	M	*	BL		23.887	7.66			M	2	0.774	0.133	0.09	ExpAA=2.64 First60=2.59 PredHel=0 Topology=o	0						0.24		5	0	14.2	4.7	2.8		5' nucleotidase	s/	TICK-TB2	3e-50	0.768116	5' nucleotidase	s/enz 5'nuc	5' nucleotidase, ecto, putative	2E-053	gi|241831342	167	59	82	68	0	8	44	1
Am-59118	8	Am-59118	651	L	*	BL	-1	23.385	7.93			_	5	0.16	0.312	0.347	ExpAA=2.89 First60=0.51 PredHel=0 Topology=o	0						0.32		3	3	14.4	7.9	5.1		5' nucleotidase	s/met/nuc 5'	KOG	2e-15	0.295681	5' nucleotidase	s/enz 5'nuc	Protein 5NUC; Includes: RecName: Full=UDP-sugar hydrolase; AltName:	3E-075	gi|12644305	208	67	36	68	0	368	1	1
Lipases and esterases
Am-4234	406	Am-4234	1140	M	*	CYT		42.504	8.75			_	2	0.122	0.05	0.909	ExpAA=1.40 First60=0.00 PredHel=0 Topology=o	0						0.2		11	0	13.7	8.7	4.2	1 | 25 ERRRTKR|GI 0.797 *ProP* |	Pancreatic lipase-like enzymes	s/	TICK-TB2	3e-61	0.849741	Pancreatic lipase-like enzymes	s/enz lipase	lipase, putative	9E-060	gi|241745453	315	39	87	192	5	49	59	1
Am-9375	636	Am-9375	594	M	*	SIG	26-27	22.043	8.46	19.105	8.33	S	2	0.079	0.809	0.067	ExpAA=17.76 First60=17.76 PredHel=1 Topology=i7-29o	1	11.2	85.3	3.6		168	0.39		14	0	10.2	7.6	3.6		Secreted phospholipase A2	s/enz phospholipase	TICK-TB2	0	1	hypothetical conserved secreted protein	uc/sec	putative salivary secreted peptide	3E-074	gi|51011418	188	65	96	66	1	8	8	1
Am-14132	592	Am-14132	1299	M	*	BL	19-20	49.446	8.69	47.335	8.59	S	2	0.09	0.87	0.074	ExpAA=10.03 First60=8.80 PredHel=0 Topology=o	0						0.2		8	1	13.7	7.2	3.7		Catalytic domain of CG14945-like proteins similar to phosphatidylinositol-specific phospholipase C - signalP detected	s/met/lipd Catalytic	CDD	2e-51	1.02174	Catalytic domain of Drosophila melanogaster CG14945-like proteins similar to phosphatidylinositol-specific phospholipase C	st	conserved hypothetical protein	2E-066	gi|241998248	388	37	98	246	11	6	29	1
Am-21256	527	Am-21256	912	M	*	SIG	18-19	34.48	9.19	32.642	9.3	S	2	0.128	0.924	0.042	ExpAA=0.14 First60=0.02 PredHel=0 Topology=o	0						0.21		6	0	10.9	6.6	4.6		Rh_micro-3384 Sphingomyelin phosphodiesterase D precursor (Sphingomyelinase D) (SMD) (SMase D) sphingomyelinase-like protein Rhipicephalus microplus - signalP detected	s/met/lipd Rh_micro-3384	TICK-TB2	4e-91	1	Sphingomyelin phosphodiesterase D precursor (Sphingomyelinase D) (SMD) (SMase D)	s/enz sphyngo40-92	Sphingomyelin phosphodiesterase D; Short=SMD; Short=SMase D;	3E-060	gi|121962650	298	39	82	181	3	2	3	1
Am-21119	515	Am-21119	1305	M	*	SIG	15-16	50.245	8.91	48.594	8.87	S	2	0.137	0.799	0.107	ExpAA=3.64 First60=1.50 PredHel=0 Topology=o	0						0.24		9	0	11.1	7.4	3		Catalytic domain of CG14945-like proteins similar to phosphatidylinositol-specific phospholipase C - signalP detected	s/met/lipd Catalytic	CDD	2e-53	1.03261	Catalytic domain of Drosophila melanogaster CG14945-like proteins similar to phosphatidylinositol-specific phospholipase C	st	conserved hypothetical protein	6E-074	gi|241998248	392	41	99	233	14	1	22	1
Am-25862	336	Am-25862	1269	M	*	SIG	24-25	47.885	6.17	45.134	6.24	S	2	0.036	0.858	0.116	ExpAA=22.83 First60=0.02 PredHel=1 Topology=o377-399i	1	5.2	89.3	5.5		23	0.17		10	3	11.8	5.7	5.9		Lysosomal & prostatic acid phosphatases - signalP detected	s/met/lipd Lysosomal	KOG	1e-62	0.975669	Lysosomal & prostatic acid phosphatases	met/lipd	lysosomal acid phosphatase, putative	2E-063	gi|241168967	360	36	97	231	2	3	4	1
Am-8825	307	Am-8825	1413	G	*	BL	32-33	52.682	7.31	49.019	6.75	S	2	0.059	0.863	0.092	ExpAA=1.48 First60=1.28 PredHel=0 Topology=o	0						0.22		14	6	16.6	7.7	3.8	1 | 175 FYDRSKR|SG 0.575 *ProP* |	Pancreatic lipase-like enzymes - signalP detected	s/met/lipd Pancreatic	CDD	6e-73	1.03636	Pancreatic lipase-like enzymes	s/enz lipase	Ves G 1 allergen precursor, putative	1E-056	gi|241708232	314	38	95	195	4	2	134	1
Am-13447	290	Am-13447	330	M	*	BL	16-17	12.031	6.02	10.258	6.01	M	4	0.545	0.198	0.245	ExpAA=0.20 First60=0.04 PredHel=0 Topology=o	0						0.25		3	0	15.6	7.3	4.6		Phospholipase/carboxyhydrolase - signalP detected	s/met/lipd Phospholipase/carboxyhydrolase	KOG	6e-17	0.465217	Phospholipase-arboxyhydrolase	met/aa	conserved hypothetical protein	7E-030	gi|241647502	98	61	100	39	1	1	1	1
Am-11368	285	Am-11368	1179	M	*	BL	19-20	42.963	8.88	40.773	8.39	M	1	0.931	0.022	0.097	ExpAA=1.72 First60=0.00 PredHel=0 Topology=o	0						0.23		7	1	13.5	5.9	5.6		Enoyl-CoA hydratase/isomerase - signalP detected	s/met/lipd Enoyl-CoA	KOG	3e-67	1	Enoyl-CoA hydratase-somerase	met/lipd	enoyl-CoA hydratase, putative	1E-129	gi|241114449	356	62	100	134	4	1	31	1
Am-1063	239	Am-1063	1086	M	*	BL	19-20	39.405	8.97	37.366	8.97	S	4	0.281	0.595	0.146	ExpAA=2.10 First60=0.00 PredHel=0 Topology=o	0						0.18		14	0	15.8	6.1	3.9		Enoyl-CoA isomerase - signalP detected	s/met/lipd Enoyl-CoA	KOG	1e-84	0.979094	Enoyl-CoA isomerase	met/lipd	enoyl-CoA hydratase, putative	1E-101	gi|241717137	271	67	91	89	1	27	89	1
Am-37845	167	Am-37845	1041	M	*	SIG	23-24	39.222	6.01	36.882	5.97	S	1	0.038	0.928	0.06	ExpAA=0.40 First60=0.39 PredHel=0 Topology=o	0						0.33		4	0	8.4	7.2	5.5		sphingomyelinase-like protein - signalP detected	s/met/lipd sphingomyelinase-like	TICK-TB2	2e-48	0.837912	Sphingomyelin phosphodiesterase D precursor (Sphingomyelinase D) (SMD) (SMase D)	s/enz sphyngo40-92	Sphingomyelin phosphodiesterase D; Short=SMD; Short=SMase D;	9E-046	gi|121962650	302	36	83	193	7	22	40	1
Am-3883	133	Am-3883	795	M	*	SIG	19-20	29.575	9.27	27.643	9.23	S	1	0.039	0.967	0.044	ExpAA=0.30 First60=0.30 PredHel=0 Topology=o	0						0.25		4	0	9.5	9.5	6.1		Isoamyl acetate-hydrolyzing esterase - signalP detected	s/met/lipd Isoamyl	KOG	5e-45	0.934694	Isoamyl acetate-hydrolyzing esterase	met/lipd	isoamyl acetate-hydrolyzing esterase, putative	6E-062	gi|241156316	238	49	98	121	4	6	28	1
Am-25119	128	Am-25119	1020	M	*	SIG	17-18	38.58	7.83	36.857	7.96	S	2	0.076	0.862	0.096	ExpAA=16.95 First60=16.55 PredHel=1 Topology=i5-22o	1	5	93.5	1.5		317	0.25		3	0	9.1	6.2	6.2		Soluble epoxide hydrolase - signalP detected	s/met/lipd Soluble	KOG	1e-35	0.916149	Soluble epoxide hydrolase	met/lipd	soluble epoxide hydrolase, putative	1E-162	gi|241603782	338	78	100	74	0	1	1	1
Am-9376	98	Am-9376	672	M	*	SIG	26-27	21.45	8.46	18.504	8.33	S	2	0.081	0.807	0.066	ExpAA=18.49 First60=17.72 PredHel=1 Topology=i7-29o	1	9.9	87	3.1		194	0.38		14	0	9	6.7	3.1		phospholipase-like protein A2, group - signalP detected	s/met/lipd phospholipase-like	NR-NOTICK	4e-24	1.11224	hypothetical secreted protein	s/	putative salivary secreted peptide	9E-070	gi|51011418	188	57	96	92	27	8	8	1
Am-34815	96	Am-34815	1455	A	*	BL	33-34	53.842	5.16	50.329	5.04	S	4	0.078	0.633	0.266	ExpAA=11.29 First60=7.57 PredHel=0 Topology=o	0						0.21		16	0	16.1	7.4	3.1	1 | 115 DSRRQKK|FL 0.540 *ProP* |	Rh_micro-540 lipase Rhipicephalus microplus - signalP detected	s/met/lipd Rh_micro-540	TICK-TB2	4e-61	0.777506	Pancreatic lipase-like enzymes	s/enz lipase	Ves G 1 allergen precursor, putative	1E-055	gi|241708232	311	38	94	195	8	5	150	1
Am-32003	95	Am-32003	1074	M		SIG	27-28	40.35	8.65	37.444	8.5	S	1	0.036	0.958	0.03	ExpAA=1.60 First60=1.35 PredHel=0 Topology=o	0						0.22		6	0	13.6	4.5	6.7		Triglyceride lipase-cholesterol esterase - signalP detected	s/met/lipd Triglyceride	KOG	7e-83	0.858561	Triglyceride lipase-cholesterol esterase	met/lipd	gastric triacylglycerol lipase, putative	3E-069	gi|241691078	314	41	86	186	3	1	40	1
Am-13944	91	Am-13944	1116	M	*	SIG	15-16	42.615	6.28	41.21	6.12	M	5	0.514	0.493	0.046	ExpAA=0.59 First60=0.01 PredHel=0 Topology=o	0						0.22		7	0	11.3	5.4	6.2	1 | 162 ELERIRR|SP 0.600 *ProP* |	Lysosomal & prostatic acid phosphatases - signalP detected	s/met/lipd Lysosomal	KOG	5e-63	0.86618	Lysosomal & prostatic acid phosphatases	met/lipd	lysosomal acid phosphatase, putative	0.0	gi|241168967	368	83	99	61	0	5	3	1
Am-32002	85	Am-32002	1227	M	*	SIG	28-29	46.212	8.22	43.274	7.83	S	1	0.067	0.948	0.021	ExpAA=0.91 First60=0.63 PredHel=0 Topology=o	0						0.22		4	0	13.2	4.7	6.1		Triglyceride lipase-cholesterol esterase - signalP detected	s/met/lipd Triglyceride	KOG	2e-93	0.965261	Triglyceride lipase-cholesterol esterase	met/lipd	gastric triacylglycerol lipase, putative	1E-084	gi|241691078	363	42	100	210	3	1	40	1
Am-9182	83	Am-9182	1296	M	*	SIG	19-20	49.322	8.65	47.268	8.72	S	4	0.156	0.57	0.21	ExpAA=1.15 First60=1.10 PredHel=0 Topology=o	0						0.19		10	0	13.5	7	3.2		Catalytic domain of CG14945-like proteins similar to phosphatidylinositol-specific phospholipase C - signalP detected	s/met/lipd Catalytic	CDD	2e-51	1.01449	Catalytic domain of Drosophila melanogaster CG14945-like proteins similar to phosphatidylinositol-specific phospholipase C	st	conserved hypothetical protein	1E-068	gi|241998248	388	37	98	245	10	6	27	1
Am-13933	76	Am-13933	799	M		SIG	23-24	30.37	9.93	27.781	10.09	S	1	0.013	0.947	0.124	ExpAA=2.27 First60=2.16 PredHel=0 Topology=o	0						0.23		5	0	9.7	8.2	5.6		Triglyceride lipase-cholesterol esterase - signalP detected	s/met/lipd Triglyceride	KOG	2e-55	0.459057	Triglyceride lipase-cholesterol esterase	met/lipd	lysosomal acid lipase/cholesteryl ester hydrolase, putative	2E-047	gi|240979862	155	57	75	66	0	38	37	1
Am-36392	74	Am-36392	1233	M		SIG	18-19	47.848	8.18	45.971	8.03	S	2	0.145	0.918	0.032	ExpAA=0.40 First60=0.30 PredHel=0 Topology=o	0						0.22		11	0	10.9	5.8	2.4		Catalytic domain of CG14945-like proteins similar to phosphatidylinositol-specific phospholipase C - signalP detected	s/met/lipd Catalytic	CDD	1e-54	1.02536	Catalytic domain of Drosophila melanogaster CG14945-like proteins similar to phosphatidylinositol-specific phospholipase C	st	conserved hypothetical protein	5E-064	gi|241998248	388	35	98	251	13	6	26	1
Am-27799	64	Am-27799	1056	M	*	SIG	21-22	39.79	9.34	37.508	9.39	S	2	0.18	0.803	0.048	ExpAA=4.73 First60=4.73 PredHel=0 Topology=o	0						0.2		6	7	13.1	7.1	3.4	1 | 310 PWTRFRR|DA 0.647 *ProP* |	sphingomyelinase-like protein - signalP detected	s/met/lipd sphingomyelinase-like	TICK-TB2	3e-69	0.892857	Sphingomyelin phosphodiesterase D precursor (Sphingomyelinase D) (SMD) (SMase D)	s/enz sphyngo40-92	sphingomyelin phosphodiesterase, putative	1E-072	gi|241670278	293	45	86	161	2	1	41	1
Am-9141	62	Am-9141	1032	M	*	SIG	26-27	38.769	4.83	35.915	4.77	S	1	0.061	0.934	0.028	ExpAA=10.37 First60=10.37 PredHel=0 Topology=o	0						0.24		4	0	9.9	7	3.5		sphingomyelinase-like protein - signalP detected	s/met/lipd sphingomyelinase-like	TICK-TB2	3e-87	0.818681	Sphingomyelin phosphodiesterase D precursor (Sphingomyelinase D) (SMD) (SMase D)	s/enz sphyngo40-92	Sphingomyelin phosphodiesterase D; Short=SMD; Short=SMase D;	1E-084	gi|121962650	296	53	82	140	3	3	10	1
Am-34026	57	Am-34026	1302	M	*	SIG	34-35	49.875	9.2	46.32	9.26	S	5	0.009	0.723	0.702	ExpAA=1.87 First60=0.41 PredHel=0 Topology=o	0						0.23		8	0	9.9	7.6	3		Catalytic domain of CG14945-like proteins similar to phosphatidylinositol-specific phospholipase C - signalP detected	s/met/lipd Catalytic	CDD	3e-54	1.03261	Catalytic domain of Drosophila melanogaster CG14945-like proteins similar to phosphatidylinositol-specific phospholipase C	st	conserved hypothetical protein	7E-067	gi|241998248	393	38	99	244	14	1	37	1
Am-36633	51	Am-36633	1920	M		SIG	17-18	71.9	5.66	70.195	5.59	S	1	0.092	0.897	0.047	ExpAA=0.45 First60=0.44 PredHel=0 Topology=o	0						0.29		37	1	11.9	2.2	6.2		Prosaposin - signalP detected	s/met/lipd Prosaposin	KOG	5e-12	0.821101	Prosaposin	s/saposin	similar to saposin isoform 1	1E-082	gi|91077504	797	29	95	459	92	44	35	4
Am-15904	48	Am-15904	1092	M	*	BL	17-18	41.138	8.01	39.352	7.31	M	1	0.898	0.045	0.09	ExpAA=0.02 First60=0.00 PredHel=0 Topology=o	0						0.19		9	0	8.8	7.7	3.9	1 | 357 LRARHVR|GK 0.589 *ProP* |	Peroxisomal phytanoyl-CoA hydroxylase - signalP detected	s/met/lipd Peroxisomal	KOG	2e-77	0.961538	phytanoyl-CoA 2-hydroxylase	met/lipd	phytanoyl-CoA alpha-hydroxylase, putative	1E-163	gi|241555426	340	79	100	70	0	1	23	1
Am-44585	47	Am-44585	783	M	*	SIG	29-30	27.962	5.46	25.013	5.13	S	2	0.157	0.833	0.031	ExpAA=19.56 First60=19.55 PredHel=1 Topology=i7-29o	1	8.5	88.8	2.7		231	0.27		18	1	13.8	6.9	5.8		Cholesterol transport protein (Niemann-Pick C disease protein) - signalP detected	s/met/lipd Cholesterol	KOG	8e-24	0.193172	Cholesterol transport protein (Niemann-Pick C disease protein)	s/chol	Niemann-Pick type C1 domain-containing protein, putative	2E-081	gi|242002426	236	57	95	100	3	13	24	1
Am-9144	43	Am-9144	1071	M	*	SIG	37-38	40.284	4.81	36.156	4.63	S	3	0.04	0.693	0.231	ExpAA=16.50 First60=16.50 PredHel=1 Topology=i21-38o	1	4.8	89.3	5.9		318	0.23		5	0	10.7	6.7	3.4		sphingomyelinase-like protein - signalP detected	s/met/lipd sphingomyelinase-like	TICK-TB2	3e-85	0.804945	Sphingomyelin phosphodiesterase D precursor (Sphingomyelinase D) (SMD) (SMase D)	s/enz sphyngo40-92	Sphingomyelin phosphodiesterase D; Short=SMD; Short=SMase D;	1E-082	gi|121962650	292	51	80	142	2	7	26	1
Am-47407	31	Am-47407	1239	M	*	SIG	28-29	45.666	6.49	43.017	6.23	S	3	0.321	0.919	0.005	ExpAA=8.72 First60=7.85 PredHel=0 Topology=o	0						0.24		5	0	13.1	5.8	7.3	2 | 7 MGARSGR|SA 0.694 *ProP* | 130 MNSREAR|PY 0.549 *ProP* |	Triglyceride lipase-cholesterol esterase - signalP detected	s/met/lipd Triglyceride	KOG	2e-81	0.915633	Triglyceride lipase-cholesterol esterase	met/lipd	gastric triacylglycerol lipase, putative	2E-071	gi|241691078	355	41	98	213	7	2	43	1
Am-32004	31	Am-32004	1260	M		SIG	27-28	47.516	8.41	44.652	8.12	S	2	0.091	0.889	0.04	ExpAA=0.46 First60=0.18 PredHel=0 Topology=o	0						0.24		6	1	12.6	4.5	6.7		Triglyceride lipase-cholesterol esterase - signalP detected	s/met/lipd Triglyceride	KOG	2e-95	0.965261	Triglyceride lipase-cholesterol esterase	met/lipd	gastric triacylglycerol lipase, putative	5E-084	gi|241691078	358	41	98	210	3	1	40	1
Am-9184	30	Am-9184	1230	M	*	SIG	19-20	47.046	8.57	44.989	8.73	S	1	0.02	0.962	0.07	ExpAA=1.36 First60=1.32 PredHel=0 Topology=o	0						0.2		9	1	13.9	6.1	3.4		Catalytic domain of CG14945-like proteins similar to phosphatidylinositol-specific phospholipase C - signalP detected	s/met/lipd Catalytic	CDD	1e-49	1.01087	Catalytic domain of Drosophila melanogaster CG14945-like proteins similar to phosphatidylinositol-specific phospholipase C	st	conserved hypothetical protein	8E-065	gi|241998248	384	37	97	245	10	6	27	1
Am-34464	24	Am-34464	429	M		SIG	21-22	16.562	9.9	14.231	10.11	S	1	0.068	0.921	0.068	ExpAA=0.69 First60=0.00 PredHel=0 Topology=o	0						0.34		5	0	10.4	4.2	6.3		Rh_micro-540 lipase Rhipicephalus microplus - signalP detected	s/met/lipd Rh_micro-540	TICK-TB2	2e-20	0.229829	Pancreatic lipase-like enzymes	s/enz lipase	Ves G 1 allergen precursor, putative	2E-015	gi|241708232	93	39	28	57	0	2	50	1
Am-27800	22	Am-27800	573	M		SIG	21-22	21.504	6.37	19.195	6.08	S	2	0.16	0.803	0.056	ExpAA=7.34 First60=7.34 PredHel=0 Topology=o	0						0.25		5	0	10.9	7.3	3.6		sphingomyelinase-like protein - signalP detected	s/met/lipd sphingomyelinase-like	TICK-TB2	2e-37	0.46978	Sphingomyelin phosphodiesterase D precursor (Sphingomyelinase D) (SMD) (SMase D)	s/enz sphyngo40-92	sphingomyelin phosphodiesterase, putative	2E-039	gi|241670278	151	48	44	78	0	1	41	1
Am-3884	22	Am-3884	563	M		SIG	19-20	20.862	8.31	18.924	7.88	S	1	0.04	0.964	0.044	ExpAA=0.34 First60=0.34 PredHel=0 Topology=o	0						0.24		4	1	10.1	10.1	6.4		Isoamyl acetate-hydrolyzing esterase - signalP detected	s/met/lipd Isoamyl	KOG	5e-34	0.526531	Isoamyl acetate-hydrolyzing esterase	met/lipd	isoamyl acetate-hydrolyzing esterase, putative	4E-041	gi|241156316	159	52	66	76	3	6	28	1
Am-54714	20	Am-54714	912	R	*	BL	18-19	34.325	8.63	32.221	7.29	M	4	0.653	0.316	0.035	ExpAA=0.04 First60=0.04 PredHel=0 Topology=o	0						0.22		3	0	13.9	6.3	2.3		Rh_micro-3384 Sphingomyelin phosphodiesterase D precursor (Sphingomyelinase D) (SMD) (SMase D) sphingomyelinase-like protein Rhipicephalus microplus - signalP detected	s/met/lipd Rh_micro-3384	TICK-TB2	1e-76	0.986842	Sphingomyelin phosphodiesterase D precursor (Sphingomyelinase D) (SMD) (SMase D)	s/enz sphyngo40-92	Sphingomyelin phosphodiesterase D; Short=SMD; Short=SMase D;	2E-058	gi|121962650	272	43	75	156	2	28	28	1
Am-939	16	Am-939	39	X		BL	-1	25.064	4.92			_	3	0.194	0.116	0.715	ExpAA=0.12 First60=0.00 PredHel=0 Topology=o	0						0.31		8	2	12.3	4.2	8.1		Rh_ap-194 Phospholipase A2 precursor Rhipicephalus appendiculatus - signalP detected	s/met/lipd Rh_ap-194	TICK-TB2	4e-94	0.472906	PLA2_bee_venom_like-A sub-family of Phospholipase A2	st	phospholipase A2 precursor, putative	2E-072	gi|241779329	192	65	46	67	10	193	15	1
Am-34816	15	Am-34816	525	M		SIG	27-28	19.567	4.83	16.73	4.73	S	1	0.008	0.985	0.063	ExpAA=42.21 First60=20.88 PredHel=1 Topology=o5-27i	1	12.5	2.8	84.7		149	0.32		6	0	16.5	5.1	2.8	1 | 109 DSRRTKK|FL 0.538 *ProP* |	Hypothetical secreted protein precursor - signalP detected	s/	HS	0.002		2602 Putative secreted peptide larger-orf from Amb_karim_asb-34816	s/enz lipase	similar to CG6847 CG6847-PA	3E-005	gi|193605967	64	43	7	37	1	157	112	1
Am-9183	13	Am-9183	1005	M	*	SIG	19-20	35.824	9.29	33.775	9.37	S	4	0.25	0.534	0.149	ExpAA=1.25 First60=1.14 PredHel=0 Topology=o	0						0.23		7	1	14.7	7.5	3.3		Catalytic domain of CG14945-like proteins similar to phosphatidylinositol-specific phospholipase C - signalP detected	s/met/lipd Catalytic	CDD	1e-26	0.692029	Catalytic domain of Drosophila melanogaster CG14945-like proteins similar to phosphatidylinositol-specific phospholipase C	st	conserved hypothetical protein	2E-044	gi|241998248	305	35	77	201	10	6	27	1
Am-13932	12	Am-13932	429	M		SIG	23-24	16.525	8.45	13.932	8.78	S	1	0.018	0.956	0.089	ExpAA=6.34 First60=6.27 PredHel=0 Topology=o	0						0.23		3	0	8.3	7.6	4.2		Triglyceride lipase-cholesterol esterase - signalP detected	s/met/lipd Triglyceride	KOG	8e-33	0.332506	Triglyceride lipase-cholesterol esterase	met/lipd	lysosomal acid lipase/cholesteryl ester hydrolase, putative	6E-030	gi|240979862	107	56	52	47	0	38	37	1
Am-42559	12	Am-42559	919	M		SIG	25-26	34.659	8.4	32.041	6.86	S	3	0.323	0.915	0.007	ExpAA=22.44 First60=22.42 PredHel=1 Topology=i12-34o	1	7.2	88.9	3.9		273	0.2		2	0	9.8	6.8	4.6		Soluble epoxide hydrolase - signalP detected	s/met/lipd Soluble	KOG	1e-52	0.807453	Soluble epoxide hydrolase	met/lipd	soluble epoxide hydrolase, putative	3E-067	gi|241091902	199	58	97	84	0	6	8	1
Am-1719	12	Am-1719	473	M		BL	19-20	15.126	8.28	13.222	6.4	S	4	0.135	0.498	0.24	ExpAA=18.39 First60=14.20 PredHel=0 Topology=o	0						0.24		5	0	10.8	7.6	1.9		Rh_ap-2106 3-hydroxyacyl-CoA dehydrogenase Rhipicephalus appendiculatus - signalP detected	s/met/lipd Rh_ap-2106	TICK-TB2	3e-69	0.508039	Rh_ap-2106 3-hydroxyacyl-CoA dehydrogenase	met/lipd	3-hydroxyacyl-CoA dehydrogenase, putative	1E-043	gi|241735769	123	62	64	52	15	1	20	1
Am-15893	12	Am-15893	528	M		BL		18.173	6.3			_	5	0.293	0.096	0.489	ExpAA=0.26 First60=0.15 PredHel=0 Topology=o	0						0.35		6	1	16.4	9	2.3		Mitochondrial/plastidial beta-ketoacyl-ACP reductase - signalP detected	s/met/lipd Mitochondrial/plastidial	KOG	2e-29	0.691406	Mitochondrial-lastidial beta-ketoacyl-ACP reductase	met/lipd	short chain alcohol dehydrogenase, putative	5E-041	gi|241164259	171	54	70	81	5	1	1	1
Am-56152	12	Am-56152	1062	A	*	BL	17-18	39.099	8.19	37.335	7.73	_	4	0.128	0.248	0.525	ExpAA=0.46 First60=0.00 PredHel=0 Topology=o	0						0.3		6	2	11.6	8.5	5.4		GDSL esterase/lipase LTL1 - signalP detected	s/met/lipd GDSL	SWISSP	0	0.961749	Lipase/esterase	s/enz lipase-esterase	LTL1 (LI-TOLERANT LIPASE 1); carboxylesterase/ hydrolase, acting on ester bonds	1E-152	gi|15229265	351	72	96	97	0	13	1	1
Am-32005	10	Am-32005	571	M		SIG	27-28	16.415	4.61	13.534	4.47	S	1	0.043	0.959	0.021	ExpAA=8.35 First60=6.58 PredHel=0 Topology=o	0						0.29		1	0	15.7	4.2	5.8		Triglyceride lipase-cholesterol esterase - signalP detected	s/met/lipd Triglyceride	KOG	5e-34	0.282878	Triglyceride lipase-cholesterol esterase	met/lipd	lipase, family member M	3E-023	gi|297490726	113	45	28	62	0	74	77	1
Am-66648	10	Am-66648	1158	M	*	SIG	20-21	41.592	6.08	39.528	5.92	S	1	0.022	0.964	0.064	ExpAA=31.61 First60=21.71 PredHel=1 Topology=i7-29o	1	5.7	92.5	1.8		356	0.26		14	0	11.2	9.1	6.8		Pancreatic lipase-like enzymes - signalP detected	s/met/lipd Pancreatic	CDD	2e-20	0.567273	Pancreatic lipase-like enzymes	s/enz lipase	lipase, putative	9E-042	gi|241604211	217	45	62	124	13	47	118	1
Am-79536	10	Am-79536	807	M	*	SIG	15-16	28.399	9.64	26.813	9.58	M	2	0.811	0.157	0.035	ExpAA=7.54 First60=7.51 PredHel=0 Topology=o	0						0.33		6	2	13.1	10.1	2.2		Mitochondrial/plastidial beta-ketoacyl-ACP reductase - signalP detected	s/met/lipd Mitochondrial/plastidial	KOG	8e-52	0.953125	Mitochondrial-lastidial beta-ketoacyl-ACP reductase	met/lipd	carbonyl reductase family member 4	3E-049	gi|45387727	234	46	99	127	4	1	14	1
Am-80923	9	Am-80923	1077	M	*	SIG	29-30	38.958	8.07	35.68	8.16	S	1	0.028	0.92	0.065	ExpAA=24.39 First60=19.43 PredHel=1 Topology=i9-28o	1	5.3	92.2	2.5		330	0.22		8	0	10.1	8.4	3.1		GDSL esterase/lipase At5g03610 - signalP detected	s/met/lipd GDSL	SWISSP	2e-61	0.988858	Lipase/esterase	s/enz lipase-esterase	GDSL-motif lipase/hydrolase family protein	8E-061	gi|15242811	346	38	97	217	20	7	10	1
Am-93915	7	Am-93915	1082	I		SIG	19-20	37.177	7.74	35.361	7.28	S	1	0.029	0.953	0.075	ExpAA=0.32 First60=0.08 PredHel=0 Topology=o	0						0.19		6	0	9.7	6.4	4.7		Triglyceride lipase-cholesterol esterase - signalP detected	s/met/lipd Triglyceride	KOG	4e-95	0.71464	Triglyceride lipase-cholesterol esterase	met/lipd	gastric triacylglycerol lipase, putative	2E-098	gi|241723342	275	59	75	112	0	42	86	1
Am-23289	6	Am-23289	944	M		SIG	31-32	33.92	11.08	30.652	11.09	S	2	0.216	0.885	0.012	ExpAA=12.18 First60=11.98 PredHel=0 Topology=o	0						0.31		7	0	10.5	10.5	5.1	2 | 46 GSSRARR|AD 0.537 *ProP* | 303 RVRRTRR|LY 0.509 *ProP* |	Rh_micro-540 lipase Rhipicephalus microplus - signalP detected	s/met/lipd Rh_micro-540	TICK-TB2	1e-42	0.589242	Pancreatic lipase-like enzymes	s/enz lipase	lipase, putative	1E-040	gi|241745453	235	38	65	145	2	49	80	1
Am-9142	5	Am-9142	472	M		SIG	26-27	17.498	4.74	14.683	4.63	S	2	0.141	0.86	0.031	ExpAA=7.96 First60=7.96 PredHel=0 Topology=o	0						0.38		3	0	7	8.2	2.5		Rh_ap-4916 Sphingomyelin phosphodiesterase D precursor (Sphingomyelinase D) - truncated at 3 prime Rhipicephalus appendiculatus - signalP detected	s/met/lipd Rh_ap-4916	TICK-TB2	7e-40	0.533058	Sphingomyelin phosphodiesterase D precursor (Sphingomyelinase D) (SMD) (SMase D)	s/enz sphyngo40-92	Sphingomyelin phosphodiesterase D; Short=SMD; Short=SMase D;	1E-036	gi|121962650	143	52	40	69	0	7	15	1
Am-75816	5	Am-75816	435	G	*	BL		13.762	9.07			S	2	0.157	0.891	0.032	ExpAA=18.52 First60=18.27 PredHel=1 Topology=o28-50i	1	15.3	19.4	65.3		94	0.42		9	3	20.1	6.9	6.3		nsLTP1: Non-specific lipid-transfer protein type 1 (nsLTP1) subfamily - signalP detected	s/met/lipd nsLTP1:	CDD	3e-20	1	nsLTP1-Non-specific lipid-transfer protein type 1 (nsLTP1) subfamily	met/lipd	hypothetical protein ARALYDRAFT_919161	4E-023	gi|297796883	110	47	99	61	5	1	28	1
Secreted glycosidases
Am-23781	17	Am-23781	840	G		CYT		32.12	5.64			_	4	0.394	0.088	0.611	ExpAA=0.13 First60=0.00 PredHel=0 Topology=o	0						0.25		5	3	10.7	7.1	7.1		Hyaluronoglucosaminidase	s/hyaluronidase	GO	9e-70	0.306769	Hyaluronoglucosaminidase	pm	hyaluronoglucosaminidase, putative	1E-148	gi|241854641	283	87	33	35	3	502	1	1
Am-35394	36	Am-35394	706	M		SIG	25-26	28.016	6.08	25.125	5.88	S	1	0.049	0.954	0.038	ExpAA=0.03 First60=0.03 PredHel=0 Topology=o	0						0.32		10	0	8.5	5.5	4.7		Alpha-D-galactosidase (melibiase) - signalP detected	s/met/carb Alpha-D-galactosidase	KOG	3e-74	0.514493	Alpha-D-galactosidase (melibiase)	met/carb	alpha-N-acetylgalactosaminidase, putative	3E-073	gi|242005240	225	52	48	110	8	1	3	1
Am-42141	27	Am-42141	891	M		SIG	25-26	32.949	4.81	30.182	4.65	S	4	0.559	0.805	0.003	ExpAA=10.65 First60=10.47 PredHel=1 Topology=i9-26o	1	5.7	91.3	3		272	0.32		3	3	9.7	6.7	4.4		Rh_ap-3354 Glucosidase II catalytic (alpha) subunit - truncated at 3 prime Rhipicephalus appendiculatus - signalP detected	s/met/carb Rh_ap-3354	TICK-TB2	8e-88	1.11154	Rh_ap-3354 Glucosidase II catalytic (alpha) subunit - truncated at 3 prime	met/carb	glucosidase II, putative	2E-055	gi|241701391	201	49	22	130	58	1	41	1
Am-42142	23	Am-42142	1567	M		SIG	25-26	58.477	5.89	55.704	5.61	S	4	0.559	0.805	0.003	ExpAA=11.74 First60=11.57 PredHel=1 Topology=i9-26o	1	3.3	95	1.7		497	0.16		5	4	13.8	6.7	6.1	1 | 363 DVMRQYR|SL 0.544 *ProP* |	Glucosidase II catalytic (alpha) subunit - signalP detected	s/met/carb Glucosidase	KOG	0	0.514754	glucosidase II, putative	met/carb	glucosidase II, putative	1E-164	gi|241701391	451	65	50	155	20	1	41	1
Am-77773	15	Am-77773	697	K		BL	17-18	27.385	5.89	25.519	5.61	S	4	0.066	0.608	0.324	ExpAA=0.99 First60=0.99 PredHel=0 Topology=o	0						0.35	W(5.03)	2	0	9.4	8.2	6		Alpha-L-fucosidase - signalP detected	s/met/carb Alpha-L-fucosidase	KOG	4e-95	0.513216	alpha-L-fucosidase, putative	met/carb	alpha-L-fucosidase, putative	1E-116	gi|241691736	233	76	51	54	1	42	1	1
Am-60579	13	Am-60579	575	T		SIG	29-30	22.719	6.38	19.355	5.51	S	3	0.382	0.952	0.002	ExpAA=30.17 First60=22.51 PredHel=1 Topology=i13-30o	1	8.9	84.4	6.8		162	0.37	W(6.51)	1	0	10.4	4.2	7.8		Alpha-L-fucosidase - signalP detected	s/met/carb Alpha-L-fucosidase	KOG	3e-58	0.372247	Rh_micro-9210 Alpha-L-fucosidase - truncated at 5 prime	met/carb	similar to fucosidase, alpha-L- 2, plasma	3E-070	gi|198433730	159	68	33	51	3	51	30	1
Am-86386	9	Am-86386	636	M	*	SIG	26-27	23.282	7.13	20.519	6.53	S	1	0.009	0.972	0.07	ExpAA=19.37 First60=19.36 PredHel=1 Topology=o10-32i	1	10.4	4.7	84.8		179	0.29		2	2	10.9	5.7	6.2		Glucan endo-1,3-beta-glucosidase, acidic isoform PR-Q' - signalP detected	s/met/carb Glucan	SWISSP	2e-28	0.581121	AT3G57260	met/carb	hypothetical protein ARALYDRAFT_486169	8E-027	gi|297820516	186	34	55	123	3	9	11	1
Am-39872	7	Am-39872	423	M	*	SIG	26-27	14.448	9.17	11.685	9.05	S	1	0.024	0.986	0.014	ExpAA=21.54 First60=19.56 PredHel=1 Topology=i7-29o	1	15.7	79.3	5		111	0.56		9	6	16.4	5.7	12.9		HPS_like: Hydrophobic Protein from Soybean (HPS)-like subfamily - signalP detected	s/met/carb HPS_like:	CDD	2e-22	1	protease inhibitor-eed storage-ipid transfer protein (LTP) family protein	pm	protease inhibitor/seed storage/lipid transfer protein (LTP) family protein	4E-045	gi|18406723	132	64	99	49	5	2	3	1
Am-30804	6	Am-30804	405	M		SIG	19-20	14.303	5.9	12.383	5.72	S	5	0.044	0.59	0.443	ExpAA=1.02 First60=0.58 PredHel=0 Topology=o	0						0.35		2	1	14.7	12.5	4.4		Rh_micro-1274 Alpha-amylase - truncated at 5 prime Rhipicephalus microplus - signalP detected	s/met/carb Rh_micro-1274	TICK-TB2	9e-51	0.652174	Rh_micro-1274 Alpha-amylase - truncated at 5 prime	met/carb	amino acid transporter, putative	9E-033	gi|241701250	172	50	29	86	40	395	2	1
Am-82560	5	Am-82560	419	M		BL	35-36	15.659	5.54	11.751	4.71	S	1	0.026	0.973	0.03	ExpAA=19.20 First60=19.13 PredHel=1 Topology=i13-30o	1	12.1	78.6	9.3		110	0.32		0	3	12.1	2.9	9.3		Glycosyl hydrolase family 20 (GH20) catalytic domain of N-acetyl-beta-D-glucosaminidase (GcnA - signalP detected	s/met/carb Glycosyl	CDD	8e-19	0.202658	Glycosyl hydrolase family 20 (GH20) catalytic domain of N-acetyl-beta-D-glucosaminidase (GcnA	met/carb	hexosaminidase domain-containing protein, putative	2E-020	gi|241606431	60	72	13	17	0	4	80	1
Am-25580	5	Am-25580	485	H		SIG	37-38	16.524	8.68	12.774	8.87	S	2	0.016	0.932	0.154	ExpAA=22.52 First60=22.52 PredHel=1 Topology=o20-42i	1	13.6	12.3	74.1		120	0.49		8	16	19.8	9.9	6.8		Glucan endo-1,3-beta-glucosidase-like protein 3 - signalP detected	s/met/carb Glucan	SWISSP	8e-37	0.742268	Glucan endo-1,3-beta-glucosidase-like protein 3	met/carb	hypothetical protein ARALYDRAFT_889285	4E-041	gi|297850250	143	54	77	65	5	1	19	1
Am-47788	15	Am-47788	764	M		SIG	42-43	29.724	6.9	24.744	5.62	S	4	0.371	0.61	0.052	ExpAA=0.77 First60=0.71 PredHel=0 Topology=o	0						0.24		5	0	8.6	5.9	4.7	1 | 9 QASRSFR|YF 0.555 *ProP* |	This conserved domain family includes a large number of catalytically inactive chitinase-like lectins (chitolectins) including YKL-39 - signalP detected	s/met/carb This	CDD	2e-54	0.535912	Chitinase	extmat	chitinase, putative	3E-086	gi|241057080	232	66	55	77	1	5	24	1
Am-4843	27	Am-4843	1016	M		SIG	20-21	37.105	9.13	34.985	9.26	S	1	0.018	0.968	0.062	ExpAA=1.58 First60=1.56 PredHel=0 Topology=o	0						0.29		5	2	16.2	10	3.5		This conserved domain family includes a large number of catalytically inactive chitinase-like lectins (chitolectins) including YKL-39 - signalP detected	s/met/carb This	CDD	2e-77	0.861878	This conserved domain family includes a large number of catalytically inactive chitinase-like lectins (chitolectins) including YKL-39	s/imm	chitinase, putative	2E-086	gi|241136184	317	52	83	156	16	4	19	1
Am-43572	52	Am-43572	1113	M	*	CYT		41.367	8.57			_	3	0.121	0.2	0.726	ExpAA=0.14 First60=0.00 PredHel=0 Topology=o	0						0.23		6	0	13.5	8.9	4.1		Chitinase	met/carb	KOG	1e-69	0.842593	Chitinase	extmat	chitinase, putative	1E-150	gi|241999388	354	69	98	107	1	2	10	1
Am-43289	101	Am-43289	1215	M	*	SIG	20-21	45.977	6.8	43.711	6.5	S	3	0.079	0.767	0.194	ExpAA=0.08 First60=0.04 PredHel=0 Topology=o	0						0.29		7	0	7.7	8.2	5	2 | 403 APERRKR|R- 0.586 *ProP* | 404 PERRKRR|-- 0.621 *ProP* |	Chitinase - signalP detected	met/carb	KOG	4e-65	0.877315	Chitinase	s/enz chitinase	chitinase, putative	1E-171	gi|241057088	356	79	100	74	2	1	47	1
Am-22379	91	Am-22379	1278	M	*	SIG	21-22	48.764	8.52	46.371	8.36	S	1	0.06	0.97	0.02	ExpAA=0.23 First60=0.23 PredHel=0 Topology=o	0						0.24		5	1	8	8.2	4.5		Chitinase - signalP detected	met/carb	KOG	1e-64	0.87963	Chitinase	s/enz chitinase	chitinase, putative	0.0	gi|241057080	410	76	97	96	0	11	8	1
Am-70168	5	Am-70168	522	F	*	CYT		19.552	7.81			_	4	0.279	0.05	0.638	ExpAA=0.07 First60=0.07 PredHel=0 Topology=o	0						0.25		4	0	8.1	7.5	3.5		This conserved domain family includes a large number of catalytically inactive chitinase-like lectins (chitolectins) including YKL-39	met/carb	CDD	4e-44	0.40884	Chitinase	extmat	chitinase, putative	3E-067	gi|241057080	161	75	38	39	0	260	1	1
Am-43290	7	Am-43290	537	P	*	CYT		19.765	5.69			_	2	0.216	0.033	0.83	ExpAA=0.01 First60=0.00 PredHel=0 Topology=o	0						0.24		3	4	7.9	7.3	5.1	2 | 177 APERRKR|R- 0.586 *ProP* | 178 PERRKRR|-- 0.621 *ProP* |	This conserved domain family includes a large number of catalytically inactive chitinase-like lectins (chitolectins) including YKL-39	met/carb	CDD	9e-39	0.428177	Chitinase	extmat	chitinase, putative	7E-065	gi|241057088	163	73	46	44	2	194	14	1
Am-4841	68	Am-4841	498	P	*	CYT		17.989	6.81			M	3	0.758	0.053	0.233	ExpAA=0.02 First60=0.01 PredHel=0 Topology=o	0						0.33		2	5	17	9.1	6.7		This conserved domain family includes a large number of catalytically inactive chitinase-like lectins (chitolectins) including YKL-39	met/carb	CDD	2e-37	0.395028	This conserved domain family includes a large number of catalytically inactive chitinase-like lectins (chitolectins) including YKL-39	ps	chitinase, putative	6E-051	gi|241278313	148	64	68	53	0	71	12	1
Am-103590	10	Am-103590	634	M		CYT		24.153	5.95			M	4	0.531	0.213	0.112	ExpAA=19.61 First60=19.60 PredHel=1 Topology=i13-32o	1	9	84.9	6.1		180	0.24		4	0	12.3	8	4.7	1 | 37 YVRRMAR|FV 0.623 *ProP* |	This conserved domain family includes a large number of catalytically inactive chitinase-like lectins (chitolectins) including YKL-39	met/carb	CDD	4e-52	0.58011	Chitinase	extmat	chitinase, putative	4E-052	gi|241742628	196	50	93	98	31	1	39	1
Am-53633	8	Am-53633	1092	L	*	CYT		41.206	8.56			_	1	0.057	0.08	0.918	ExpAA=0.58 First60=0.02 PredHel=0 Topology=o	0						0.18		3	2	14.9	5.8	5.2		This conserved domain family includes a large number of catalytically inactive chitinase-like lectins (chitolectins) including YKL-39	met/carb	CDD	6e-38	1.01934	This conserved domain family includes a large number of catalytically inactive chitinase-like lectins (chitolectins) including YKL-39	ps	conserved hypothetical protein	6E-030	gi|242011547	2589	26	96	271	37	90	1	5
Am-22890	8	Am-22890	696	E	*	CYT		26.453	7.88			_	2	0.027	0.215	0.917	ExpAA=0.02 First60=0.01 PredHel=0 Topology=o	0						0.31		3	0	6.1	10	3.9		This conserved domain family includes a large number of catalytically inactive chitinase-like lectins (chitolectins) including YKL-39	met/carb	CDD	5e-73	0.632597	Chitinase	extmat	chitinase, putative	1E-101	gi|241057080	227	77	54	51	0	172	1	1
Am-84024	7	Am-84024	657	P		CYT		24.935	8.1			_	5	0.193	0.198	0.396	ExpAA=0.01 First60=0.00 PredHel=0 Topology=o	0						0.25		4	4	15.9	6.4	4.5	1 | 165 SIRRKAR|MV 0.641 *ProP* |	This conserved domain family includes a large number of catalytically inactive chitinase-like lectins (chitolectins) including YKL-39	met/carb	CDD	1e-28	0.38674	This conserved domain family includes a large number of catalytically inactive chitinase-like lectins (chitolectins) including YKL-39	ps	chitinase, putative	2E-022	gi|241057080	204	32	48	139	15	202	10	1
Sulfatases
Am-53216	27	Am-53216	1593	M		SIG	15-16	58.717	7.75	57.15	7.77	S	1	0.138	0.965	0.03	ExpAA=0.17 First60=0.16 PredHel=0 Topology=o	0						0.21		4	0	12.2	8.5	6		Sulfatase	s/sulf	CS	2e-78	0.818947	Sulfatase	detox	arylsulfatase B precursor, putative	1E-137	gi|241844558	506	49	96	257	7	19	25	1
Am-53215	16	Am-53215	1502	M		SIG	18-19	55.724	5.81	53.949	5.81	S	1	0.05	0.967	0.084	ExpAA=0.06 First60=0.06 PredHel=0 Topology=o	0						0.24		5	0	13.2	9	6		Sulfatase	s/sulf	CS	1e-86	0.818947	Sulfatase	detox	arylsulfatase B, putative	1E-136	gi|241378410	453	52	89	218	6	2	37	1
Lipocalins
Am-10076	1984	Am-10076	618	M	*	SIG	19-20	23.35	9.28	21.335	9.48	S	1	0.029	0.934	0.134	ExpAA=0.12 First60=0.08 PredHel=0 Topology=o	0						0.34		7	0	12.7	3.4	6.3	1 | 70 AMRRIRR|IA 0.572 *ProP* |	Licpodalin-4_17 - signalP detected lipocalin	s/lipocal	TICK-L	4e-13	0.955056	lipocalin	s/lip1	histamine binding protein	2E-007	gi|15428292	166	25	76	132	16	49	16	1
Am-2751	1203	Am-2751	690	M	*	SIG	18-19	25.647	5.44	23.726	5.44	S	2	0.109	0.804	0.09	ExpAA=0.10 First60=0.10 PredHel=0 Topology=o	0						0.19		7	0	15.7	5.2	3.9		Licpodalin-4_17 - signalP detected lipocalin	s/lipocal	TICK-L	2e-07	0.960674	lipocalin	s/lip1	lipocalin	2E-008	gi|308198924	197	26	94	160	43	11	5	1
Am-3899	1192	Am-3899	639	M	*	SIG	19-20	24.215	5.18	22.241	5.18	S	1	0.023	0.955	0.066	ExpAA=1.96 First60=1.91 PredHel=0 Topology=o	0						0.34		5	1	11.8	6.6	3.3		Lipocal-1_21 - signalP detected lipocalin	s/lipocal	TICK-L	3e-36	0.988701	lipocalin	s/lip4	Female-specific histamine-binding protein 2; Short=FS-HBP2; Flags: Precursor	5E-029	gi|8470378	181	39	96	115	12	3	7	1
Am-2753	1080	Am-2753	690	M	*	SIG	18-19	25.666	5.25	23.739	5.25	S	2	0.08	0.812	0.099	ExpAA=0.08 First60=0.08 PredHel=0 Topology=o	0						0.16		7	0	15.7	4.8	3.9		Licpodalin-4_17 - signalP detected lipocalin	s/lipocal	TICK-L	4e-08	0.960674	lipocalin	s/lip1	putative salivary HBP family member	1E-008	gi|67083407	185	25	94	150	17	6	1	1
Am-5006	745	Am-5006	879	N	*	BL		33.993	6.69			M	5	0.54	0.036	0.467	ExpAA=10.25 First60=7.05 PredHel=0 Topology=o	0						0.31		8	10	13.4	2.7	6.5	1 | 42 YSLRTKR|MH 0.520 *ProP* |	Lipocal-1_12 lipocalin	s/lipocal	TICK-L	5e-11	1.00581	lipocalin	S/LIP11	putative secreted histamine binding protein of 19.7 kDa	2E-011	gi|51011480	167	26	86	126	6	26	112	1
Am-7386	625	Am-7386	693	M	*	SIG	18-19	25.166	4.63	23.331	4.63	S	1	0.01	0.975	0.128	ExpAA=0.08 First60=0.07 PredHel=0 Topology=o	0						0.27		10	2	16.5	5.7	3.9		Lipocalin-6_5 - signalP detected lipocalin	s/lipocal	TICK-L	4e-29	0.99422	salivary lipocalin 6	s/lip45-7	hypothetical secreted protein	7E-010	gi|260908610	223	24	87	175	53	8	13	1
Am-5033	613	Am-5033	477	M	*	CYT		18.443	5.56			_	2	0.06	0.111	0.909	ExpAA=0.00 First60=0.00 PredHel=0 Topology=o	0						0.32		6	0	13.3	4.4	0.6		Lipocalin-2_27 lipocalin	s/lipocal	TICK-L	3e-19	0.955696	lipocalin group IV subgroup metastriate	s/lip2	hypothetical protein	7E-009	gi|68051217	147	25	83	114	9	24	5	1
Am-10074	603	Am-10074	618	M	*	SIG	19-20	23.361	9.28	21.322	9.48	S	2	0.028	0.932	0.137	ExpAA=0.12 First60=0.08 PredHel=0 Topology=o	0						0.34		7	0	13.2	3.4	6.3	1 | 70 AMRRIRR|IA 0.616 *ProP* |	Licpodalin-4_17 - signalP detected lipocalin	s/lipocal	TICK-L	3e-13	0.955056	lipocalin	s/lip1	histamine binding protein	6E-008	gi|15428292	166	25	76	131	16	49	16	1
Am-10336	587	Am-10336	615	M	*	SIG	22-23	22.683	9.46	20.258	9.55	S	4	0.262	0.544	0.08	ExpAA=0.29 First60=0.29 PredHel=0 Topology=o	0						0.23		8	0	14.7	6.4	2.5		Amby-am-1851 hypothetical secreted protein - truncated Amblyomma americanum - signalP detected	s/lipocal	TICK-TB2	9e-24	0.987654	lipocalin	s/lip16	lipocalin	7E-020	gi|196476629	181	32	94	127	7	10	7	1
Am-1524	455	Am-1524	705	M		SIG	21-22	27.009	4.74	24.79	4.59	S	1	0.048	0.947	0.06	ExpAA=0.30 First60=0.30 PredHel=0 Topology=o	0						0.34		9	0	16.9	4.7	5.5		Lipocalin-2_28 - signalP detected lipocalin	s/lipocal	TICK-L	2e-15	0.976608	salivary lipocalin	s/lip	lipocalin group IV subgroup metastriate	2E-009	gi|307006495	170	29	78	125	29	33	36	1
Am-13008	453	Am-13008	657	M	*	SIG	16-17	24.559	5.31	22.867	5.08	S	2	0.074	0.83	0.136	ExpAA=0.02 First60=0.01 PredHel=0 Topology=o	0						0.3		6	2	15.1	5.5	2.3		Lipocal-1_31 - signalP detected lipocalin	s/lipocal	TICK-L	7e-33	1.02353	lipocalin	s/lip4	Male-specific histamine-binding salivary protein; Short=MS-HBP; Flags: Precursor	4E-027	gi|8470381	190	37	96	123	8	4	7	1
Am-4743	433	Am-4743	786	D	*	SIG	39-40	29.474	8.35	25.312	6.38	M	4	0.519	0.207	0.181	ExpAA=2.02 First60=2.02 PredHel=0 Topology=o	0						0.24		8	14	14.9	4.6	5		Lipocal-1_12 - signalP detected lipocalin	s/lipocal	TICK-L	6e-11	1.00581	lipocalin	S/LIP11	putative secreted histamine binding protein of 19.7 kDa	4E-012	gi|51011480	162	27	83	121	6	31	86	1
Am-8960	427	Am-8960	678	M	*	SIG	23-24	24.833	6.12	22.111	5.47	M	5	0.374	0.151	0.267	ExpAA=0.03 First60=0.00 PredHel=0 Topology=o	0						0.31		9	0	15.1	4.4	4.9		Lipocalin-2_19 - signalP detected lipocalin	s/lipocal	TICK-L	5e-13	1.01136	salivary lipocalin	s/lip	lipocalin group II group II b	3E-010	gi|307006469	193	28	83	143	25	24	23	1
Am-2603	395	Am-2603	933	Q	*	CYT		35.004	9.27			M	5	0.388	0.256	0.216	ExpAA=0.10 First60=0.00 PredHel=0 Topology=o	0						0.2		9	14	16.1	5.5	3.9	1 | 40 FINRKKR|SA 0.863 *ProP* |	Lipocal-1_11 lipocalin	s/lipocal	TICK-L	8e-10	0.961326	lipocalin	S/LIP11	putative secreted histamine binding protein of 19.7 kDa	8E-011	gi|51011480	162	27	83	121	6	31	134	1
Am-19116	375	Am-19116	693	R	*	CYT		26.249	5.02			M	2	0.881	0.028	0.128	ExpAA=0.00 First60=0.00 PredHel=0 Topology=o	0						0.25		7	0	16.1	7	3.9		Lipocalin-6_5 lipocalin	s/lipocal	TICK-L	3e-27	1.05202	salivary lipocalin 6	s/lip45-7	hypothetical secreted protein	2E-006	gi|260908610	173	24	68	147	57	55	31	1
Am-33734	369	Am-33734	648	S	*	CYT		23.659	5.13			M	4	0.784	0.011	0.395	ExpAA=0.01 First60=0.01 PredHel=0 Topology=o	0						0.29		9	9	17.2	4.7	2.8	1 | 39 SKFRLKR|TT 0.704 *ProP* |	Lipocalin-6_5 lipocalin	s/lipocal	TICK-L	2e-32	0.976879	salivary lipocalin 6	s/lip45-7	hypothetical secreted protein	4E-009	gi|260908610	213	28	83	160	57	16	10	1
Am-15256	368	Am-15256	534	M	*	SIG	18-19	20.581	5.66	18.691	5.66	S	2	0.101	0.864	0.054	ExpAA=8.08 First60=8.08 PredHel=0 Topology=o	0						0.3		7	0	11.3	4	4		Lipocalin-5_7 - signalP detected lipocalin	s/lipocal	TICK-L	2e-57	0.980769	salivary lipocalin	s/lip26	putative secreted protein	1E-042	gi|260908372	171	46	92	92	0	1	1	1
Am-4616	353	Am-4616	705	M	*	SIG	20-21	26.26	5.09	24.091	5	S	1	0.017	0.953	0.087	ExpAA=0.44 First60=0.44 PredHel=0 Topology=o	0						0.29		10	0	17.5	6.4	2.1		Lipocalin-2_21 - signalP detected lipocalin	s/lipocal	TICK-L	1e-12	1.05	lipocalin	s/lip40-170	TSGP4	0.040	gi|25991438	144	24	82	124	27	30	56	1
Am-11566	348	Am-11566	546	M	*	CYT		20.184	9.61			_	5	0.226	0.216	0.313	ExpAA=0.09 First60=0.05 PredHel=0 Topology=o	0						0.34		7	0	17.7	6.6	4.4		Lipocal-1_1 lipocalin	s/lipocal	TICK-S	7e-07	0.744681	lipocalin	s/lip1	putative secreted histamine binding protein of 19.7 kDa	5E-005	gi|51011480	147	25	76	119	13	46	14	1
Am-6845	341	Am-6845	657	M	*	SIG	21-22	25.897	9.32	23.686	9.37	S	1	0.018	0.952	0.067	ExpAA=21.87 First60=21.33 PredHel=1 Topology=i5-27o	1	10.1	87.6	2.3		191	0.32		8	1	13.8	2.3	4.6	1 | 45 AVMRLNR|SV 0.667 *ProP* |	Lipocal-1_14 - signalP detected lipocalin	s/lipocal	TICK-L	1e-27	0.961749	lipocalin	s/lip18	Male-specific histamine-binding salivary protein; Short=MS-HBP; Flags: Precursor	4E-017	gi|8470381	170	32	86	121	13	3	6	1
Am-5649	341	Am-5649	621	G	*	BL	41-42	23.414	5.9	18.923	5.73	_	5	0.079	0.573	0.599	ExpAA=16.45 First60=16.40 PredHel=0 Topology=o	0						0.23		8	0	15	7.8	2.4		Lipocalin-2_28 - signalP detected lipocalin	s/lipocal	TICK-L	9e-23	1.02339	lipocalin group IV subgroup metastriate	s/lip2	hypothetical protein	2E-009	gi|68051217	168	24	95	137	15	6	27	1
Am-1822	334	Am-1822	702	V	*	CYT		26.851	5.6			M	5	0.493	0.067	0.456	ExpAA=3.29 First60=3.24 PredHel=0 Topology=o	0						0.35		13	1	16.7	2.6	1.7		Lipocal-1_13 lipocalin	s/lipocal	TICK-L	7e-11	0.879781	lipocalin	s/lip40-171	lipocalin	4E-009	gi|219935285	156	25	71	121	12	61	67	1
Am-24668	332	Am-24668	537	M	*	SIG	20-21	20.153	9.46	17.813	9.65	S	2	0.042	0.888	0.089	ExpAA=5.54 First60=5.49 PredHel=0 Topology=o	0						0.28		5	0	13.5	6.2	6.2		Lipocalin-9_1 - signalP detected lipocalin	s/lipocal	TICK-L	3e-18	0.827586	salivary lipocalin	s/lip40-160	hypothetical protein	4E-013	gi|68131541	118	35	61	82	9	34	30	1
Am-19128	329	Am-19128	528	M	*	CYT		20.053	10.14			S	3	0.119	0.682	0.181	ExpAA=0.10 First60=0.02 PredHel=0 Topology=o	0						0.35		7	2	15.4	6.3	5.1	1 | 41 QGMRKLR|SN 0.504 *ProP* |	Lipocalin-2_10 lipocalin	s/lipocal	TICK-L	2e-09	0.721053	lipocalin	s/lip1	putative secreted salivary protein	2E-005	gi|67083669	135	26	65	101	9	71	39	1
Am-15977	328	Am-15977	634	M		SIG	18-19	23.232	8.43	21.499	8.5	S	2	0.044	0.789	0.124	ExpAA=0.62 First60=0.60 PredHel=0 Topology=o	0						0.26		8	2	15.6	7.5	7.1		Lipocalin-7_8 - signalP detected lipocalin	s/lipocal	TICK-L	9e-11	0.947917	lipocalin	s/lip10	salivary lipocalin	4E-009	gi|260908249	171	30	79	122	22	38	38	1
Am-3806	327	Am-3806	555	M	*	SIG	20-21	20.264	4.33	18.207	4.33	S	1	0.034	0.936	0.056	ExpAA=7.78 First60=7.78 PredHel=0 Topology=o	0						0.3		6	2	13	4.9	7.1		Lipocalin-5_11 - signalP detected lipocalin	s/lipocal	TICK-L	6e-41	1.01863	salivary lipocalin	s/lip26	putative secreted protein	4E-013	gi|260908372	151	28	82	108	3	21	28	1
Am-19640	324	Am-19640	639	M	*	SIG	18-19	24.127	8.96	22.206	8.84	S	2	0.015	0.939	0.144	ExpAA=0.07 First60=0.00 PredHel=0 Topology=o	0						0.23		6	0	14.6	4.2	7.1		Amby-am-125 hypothetical secreted protein Amblyomma americanum - signalP detected	s/lipocal	TICK-TB2	1e-11	0.773869	lipocalin	s/lip20	putative serotonin and histamine binding protein	3E-005	gi|260908658	188	23	88	149	21	3	10	1
Am-1512	323	Am-1512	642	M	*	CYT		24.917	5.15			_	3	0.212	0.076	0.731	ExpAA=0.00 First60=0.00 PredHel=0 Topology=o	0						0.28		7	1	14.1	6.6	2.8		Lipocalin-2_28 lipocalin	s/lipocal	TICK-L	4e-21	0.888889	lipocalin group IV subgroup metastriate	s/lip2	hypothetical protein	3E-009	gi|68051217	107	33	61	76	10	62	86	1
Am-1814	304	Am-1814	618	M	*	SIG	19-20	23.58	9.74	21.537	9.83	S	1	0.034	0.93	0.08	ExpAA=18.13 First60=10.13 PredHel=0 Topology=o	0						0.35		7	2	13.2	4.4	6.8	1 | 158 LLRRARR|AS 0.615 *ProP* |	Amb_var-1178 hypothetical secreted protein Amblyomma variegatum - signalP detected	s/lipocal	TICK-TB2	2e-22	0.969388	lipocalin	s/lip1	putative secreted histamine binding protein of 19.7 kDa	2E-006	gi|51011480	161	25	83	126	10	31	22	1
Am-1020	302	Am-1020	555	M	*	SIG	24-25	20.22	5.8	17.721	5.34	S	3	0.309	0.833	0.006	ExpAA=1.36 First60=1.36 PredHel=0 Topology=o	0						0.28		6	2	13	3.8	4.3		Lipocalin-5_8 - signalP detected lipocalin	s/lipocal	TICK-L	2e-35	0.927711	salivary lipocalin	s/lip26	putative secreted protein	7E-021	gi|260908372	170	30	92	123	8	1	1	1
Am-4581	301	Am-4581	720	M	*	SIG	18-19	26.617	4.89	24.73	4.96	S	2	0.016	0.956	0.202	ExpAA=0.04 First60=0.04 PredHel=0 Topology=o	0						0.31		9	3	20.1	4.6	3.3	1 | 17 ARRRSPR|SG 0.555 *ProP* |	Lipocalin-6_5 - signalP detected lipocalin	s/lipocal	TICK-L	2e-29	0.936416	salivary lipocalin 6	s/lip45-7	hypothetical secreted protein	3E-012	gi|260908610	239	25	93	184	55	1	12	1
Am-14290	298	Am-14290	795	S	*	BL		31.253	10.41			M	3	0.675	0.079	0.156	ExpAA=18.17 First60=14.89 PredHel=0 Topology=o	0						0.29		7	0	13.3	4.2	4.5	1 | 210 QLMRPAR|HA 0.553 *ProP* |	Lipocalin-2_15 lipocalin	s/lipocal	TICK-L	2e-10	0.938889	lipocalin	s/lip8	putative salivary HBP family member	2E-006	gi|67083407	185	24	94	149	20	6	54	1
Am-3140	295	Am-3140	558	V	*	CYT		21.203	9.28			_	2	0.218	0.033	0.854	ExpAA=9.73 First60=0.00 PredHel=0 Topology=o	0						0.34		7	0	12.4	5.4	4.9		Amb_var-1178 hypothetical secreted protein Amblyomma variegatum	s/lipocal	TICK-TB2	2e-20	0.882653	lipocalin	s/lip1	putative secreted histamine binding protein of 19.7 kDa	4E-004	gi|51011480	161	22	83	130	8	32	12	1
Am-5821	294	Am-5821	684	M	*	SIG	18-19	25.574	4.9	23.551	4.77	S	3	0.102	0.637	0.183	ExpAA=0.01 First60=0.01 PredHel=0 Topology=o	0						0.25		10	2	14.5	6.6	4.4		Lipocalin-6_5 - signalP detected lipocalin	s/lipocal	TICK-L	2e-33	0.942196	salivary lipocalin 6	s/lip45-7	lipocalin	4E-010	gi|260908340	144	26	67	111	6	68	61	1
Am-825	291	Am-825	633	M	*	SIG	20-21	24.174	8.08	21.774	8.41	S	1	0.018	0.941	0.1	ExpAA=0.32 First60=0.32 PredHel=0 Topology=o	0						0.27		7	3	16.2	6.2	4.3		Lipocalin-2_8 - signalP detected lipocalin	s/lipocal	TICK-L	3e-26	0.909091	salivary lipocalin	s/lip6	HBP family member protein	6E-020	gi|196476752	200	29	93	145	8	15	7	1
Am-2346	285	Am-2346	714	M	*	CYT		22.877	8.78			S	3	0.03	0.872	0.355	ExpAA=28.10 First60=21.44 PredHel=1 Topology=o23-45i	1	9.3	9.7	81		192	0.35		10	0	11	4.6	8		Rh_micro-2273 hypothetical secreted protein Rhipicephalus microplus	s/lipocal	TICK-TB2	2e-18	0.843318	lipocalin	s/lip17	putative secreted histamine binding protein of 19.7 kDa	3E-008	gi|51011480	162	21	83	130	5	31	44	1
Am-17685	272	Am-17685	528	M	*	SIG	22-23	19.985	5.31	17.614	5	S	1	0.07	0.921	0.038	ExpAA=0.40 First60=0.40 PredHel=0 Topology=o	0						0.34		6	1	14.3	1.1	5.7		Lipocalin-5_5 - signalP detected lipocalin	s/lipocal	TICK-L	2e-38	0.931677	salivary lipocalin	s/lip26	putative secreted protein	2E-020	gi|260908372	168	27	91	123	1	4	3	1
Am-11797	266	Am-11797	573	M	*	BL		21.172	6.13			M	2	0.846	0.146	0.028	ExpAA=0.04 First60=0.03 PredHel=0 Topology=o	0						0.34		6	0	19.5	5.3	3.7		Lipocalin-6_5 lipocalin	s/lipocal	TICK-L	6e-27	0.947977	salivary lipocalin 6	s/lip45-7	lipocalin	7E-005	gi|260908340	139	26	65	118	24	61	24	1
Am-15111	265	Am-15111	639	M	*	SIG	16-17	22.63	5.8	20.998	5.81	S	3	0.056	0.745	0.314	ExpAA=3.48 First60=3.47 PredHel=0 Topology=o	0						0.24		6	0	15.6	6.6	2.8		Lipocalin-7_7 - signalP detected lipocalin	s/lipocal	TICK-L	4e-11	1.04444	lipocalin	s/lip21	putative secreted salivary protein	2E-004	gi|67083651	65	37	33	41	3	126	136	1
Am-5007	262	Am-5007	879	N	*	BL		33.972	6.69			M	5	0.54	0.036	0.467	ExpAA=10.25 First60=7.05 PredHel=0 Topology=o	0						0.31		8	10	13.4	2.7	6.5	1 | 42 YSLRTKR|MH 0.520 *ProP* |	Lipocal-1_12 lipocalin	s/lipocal	TICK-L	5e-11	1.00581	lipocalin	S/LIP11	putative secreted histamine binding protein of 19.7 kDa	2E-011	gi|51011480	167	26	86	126	6	26	112	1
Am-20716	259	Am-20716	618	M	*	SIG	17-18	23.361	6.09	21.546	6.12	S	2	0.02	0.931	0.168	ExpAA=0.21 First60=0.05 PredHel=0 Topology=o	0						0.27		9	3	17.1	4.4	5.9		Lipocal-1_10 - signalP detected lipocalin	s/lipocal	TICK-L	9e-11	0.889474	lipocalin	s/lip10	putative serotonin and histamine binding protein	5E-008	gi|82791912	188	29	86	136	16	3	2	1
Am-13624	254	Am-13624	549	M	*	SIG	19-20	21.587	5.7	19.575	5.7	S	1	0.038	0.942	0.062	ExpAA=0.32 First60=0.32 PredHel=0 Topology=o	0						0.33		7	0	13.7	3.3	1.6		Lipocalin-2_21 - signalP detected lipocalin	s/lipocal	TICK-L	4e-23	1.01875	lipocalin group IV subgroup metastriate	s/lip2	hypothetical protein	1E-007	gi|68051217	160	23	90	131	12	9	7	1
Am-6839	252	Am-6839	618	M	*	SIG	22-23	22.825	9.59	20.546	9.55	S	2	0.049	0.814	0.13	ExpAA=27.24 First60=13.61 PredHel=0 Topology=o	0						0.3		7	4	15.6	5.4	4.9		Lipocalin-2_32 - signalP detected lipocalin	s/lipocal	TICK-L	1e-08	0.889474	lipocalin	s/lip1	putative secreted salivary protein	9E-005	gi|67083669	167	25	80	126	7	39	35	1
Am-9230	249	Am-9230	552	M	*	CYT		21.059	5.62			_	4	0.15	0.327	0.533	ExpAA=16.30 First60=16.29 PredHel=1 Topology=o29-48i	1	10.4	15.8	73.8		135	0.33		5	0	16.9	2.7	4.4		Lipocal-1_14 lipocalin	s/lipocal	TICK-L	9e-20	0.715847	lipocalin	s/lip22	Female-specific histamine-binding protein 2; Short=FS-HBP2; Flags: Precursor	2E-015	gi|8470378	141	32	75	99	9	3	33	1
Am-8067	248	Am-8067	630	M	*	SIG	25-26	23.872	5.61	21.32	5.62	S	1	0.02	0.963	0.06	ExpAA=8.28 First60=8.22 PredHel=0 Topology=o	0						0.19		6	1	14.4	4.8	4.3		Lipocal-1_12 - signalP detected lipocalin	s/lipocal	TICK-L	3e-54	0.982558	salivary lipocalin	s/lip4	lipocalin-like protein	3E-081	gi|45360102	194	69	97	59	0	7	8	1
Am-5074	243	Am-5074	852	W	*	CYT		32.095	8.49			_	5	0.352	0.084	0.479	ExpAA=3.70 First60=3.52 PredHel=0 Topology=o	0						0.22		9	11	14.1	4.9	4.6		Lipocal-1_12 lipocalin	s/lipocal	TICK-L	4e-11	1.00581	lipocalin	S/LIP11	putative secreted histamine binding protein of 19.7 kDa	5E-012	gi|51011480	162	27	83	121	6	31	108	1
Am-3900	241	Am-3900	630	M	*	SIG	19-20	23.848	4.88	21.844	4.88	S	1	0.028	0.952	0.055	ExpAA=1.58 First60=1.56 PredHel=0 Topology=o	0						0.34		5	1	12.4	6.7	3.3		Lipocal-1_21 - signalP detected lipocalin	s/lipocal	TICK-L	1e-35	0.988701	lipocalin	s/lip4	Female-specific histamine-binding protein 2; Short=FS-HBP2; Flags: Precursor	7E-028	gi|8470378	181	38	96	116	12	3	7	1
Am-2350	240	Am-2350	657	S	*	SIG	24-25	25.177	9.29	22.587	9.27	S	2	0.048	0.874	0.083	ExpAA=4.29 First60=4.29 PredHel=0 Topology=o	0						0.32		9	1	18.8	2.3	4.6		Licpodalin-4_17 - signalP detected lipocalin	s/lipocal	TICK-L	3e-09	0.938202	lipocalin	s/lip17	putative secreted histamine binding protein of 19.7 kDa	4E-012	gi|51011480	172	25	88	132	11	21	16	1
Am-13646	238	Am-13646	579	M	*	SIG	28-29	22.582	8.08	19.422	7.57	S	3	0.123	0.609	0.098	ExpAA=7.07 First60=7.07 PredHel=0 Topology=o	0						0.29		8	1	16.7	3.1	3.1		Lipocalin-2_28 - signalP detected lipocalin	s/lipocal	TICK-L	2e-20	0.982456	lipocalin group IV subgroup metastriate	s/lip2	hypothetical protein	4E-011	gi|68051217	168	27	95	129	11	1	14	1
Am-22221	236	Am-22221	696	M	*	SIG	23-24	26.546	5.31	24.296	5.49	S	2	0.018	0.932	0.155	ExpAA=0.01 First60=0.01 PredHel=0 Topology=o	0						0.29		4	0	14.7	6.1	1.7		Lipocalin-3_11 - signalP detected lipocalin	s/lipocal	TICK-L	2e-38	0.870787	lipocalin	s/lip19	P27 protein precursor-like protein	4E-015	gi|196476839	148	34	78	101	7	37	34	1
Am-10771	235	Am-10771	573	M	*	SIG	16-17	21.598	5.25	20.063	5.25	S	2	0.036	0.946	0.147	ExpAA=0.01 First60=0.01 PredHel=0 Topology=o	0						0.35		9	0	16.3	2.6	2.1		Amb_caj-381 hypothetical secreted protein - truncated at 3 prime Amblyomma cajennense - signalP detected	s/lipocal	TICK-TB2	8e-16	1	lipocalin	s/lip1	putative salivary secreted protein	0.015	gi|67083682	52	41	24	33	4	143	126	1
Am-16879	227	Am-16879	645	M	*	SIG	24-25	24.361	8.94	21.799	8.88	S	1	0.069	0.947	0.023	ExpAA=3.09 First60=3.05 PredHel=0 Topology=o	0						0.2		8	1	15.4	5.6	4.7		Amby-am-586 truncated salivary lipocalin Amblyomma americanum - signalP detected lipocalin	s/lipocal	TICK-TB2	1e-13	0.94958	lipocalin	s/lip27	lipocalin	0.82	gi|114153198	74	30	61	56	8	24	110	1
Am-5190	222	Am-5190	666	M	*	SIG	24-25	25.63	5.06	22.91	4.87	S	1	0.022	0.978	0.032	ExpAA=3.47 First60=3.42 PredHel=0 Topology=o	0						0.29		8	2	15.8	5	4.1		Lipocalin-2_2 - signalP detected lipocalin	s/lipocal	TICK-L	4e-39	0.977064	salivary lipocalin	s/lip24	histamine binding protein	1E-038	gi|196476873	172	49	81	91	10	32	23	1
Am-13066	220	Am-13066	546	M	*	SIG	17-18	20.568	7.6	18.827	7.08	S	1	0.028	0.978	0.042	ExpAA=11.31 First60=11.31 PredHel=0 Topology=o	0						0.21		6	0	16	5	2.8		Lipocalin-2_12 - signalP detected lipocalin	s/lipocal	TICK-L	6e-08	0.913295	lipocalin	s/lip1	putative secreted protein	0.19	gi|67083637	152	24	77	120	14	39	31	1
Am-16495	218	Am-16495	627	M	*	BL	17-18	23.584	9.94	21.76	9.93	S	2	0.09	0.805	0.08	ExpAA=21.81 First60=13.93 PredHel=0 Topology=o	0						0.35		6	5	16.3	3.8	5.3		Amb_var-1178 hypothetical secreted protein Amblyomma variegatum - signalP detected	s/lipocal	TICK-TB2	6e-28	0.943878	lipocalin	s/lip1	lipocalin	6E-004	gi|308198924	188	22	90	153	25	19	12	1
Am-21971	217	Am-21971	747	D	*	CYT		28.492	6.48			_	3	0.122	0.137	0.664	ExpAA=21.81 First60=11.13 PredHel=0 Topology=o	0						0.25		11	0	15.3	3.2	5.2		Licpodalin-4_17 lipocalin	s/lipocal	TICK-L	1e-08	0.960674	lipocalin	s/lip8	putative secreted histamine binding protein of 19.7 kDa	3E-009	gi|51011480	162	28	83	126	22	31	72	1
Am-14100	213	Am-14100	666	M	*	SIG	24-25	26.186	10.21	23.508	10.24	S	1	0.09	0.929	0.028	ExpAA=2.43 First60=2.16 PredHel=0 Topology=o	0						0.33		7	0	13.1	4.5	4.5		Lipocalin-2_16 - signalP detected lipocalin	s/lipocal	TICK-L	3e-10	0.932584	lipocalin	s/lip8	putative salivary HBP family member	3E-006	gi|67083407	167	25	85	134	21	24	30	1
Am-20527	209	Am-20527	657	M	*	CYT		25.373	5.66			M	4	0.768	0.373	0.052	ExpAA=19.02 First60=18.52 PredHel=1 Topology=i21-43o	1	10.1	80.3	9.6		175	0.25		8	0	14.7	4.1	5		Lipocal-1_12 lipocalin	s/lipocal	TICK-L	9e-35	0.97093	salivary lipocalin	s/lip25	lipocalin-like protein	5E-032	gi|45360102	175	36	88	111	0	21	40	1
Am-16199	208	Am-16199	597	M	*	SIG	19-20	23.797	9.1	21.539	9.21	S	3	0.035	0.865	0.271	ExpAA=1.40 First60=1.38 PredHel=0 Topology=o	0						0.37		7	0	12.1	4	3.5		Lipocal-1_14 - signalP detected lipocalin	s/lipocal	TICK-L	3e-24	0.961749	lipocalin	s/lip18	Male-specific histamine-binding salivary protein; Short=MS-HBP; Flags: Precursor	6E-011	gi|8470381	173	31	87	121	9	20	23	1
Am-22134	208	Am-22134	591	M	*	SIG	16-17	22.414	9.36	20.751	9.36	S	2	0.042	0.886	0.169	ExpAA=7.06 First60=7.01 PredHel=0 Topology=o	0						0.27		6	1	13.3	6.6	4.1		Licpodalin-4_17 - signalP detected lipocalin	s/lipocal	TICK-L	4e-07	0.977528	lipocalin	s/lip1	putative secreted histamine binding protein of 19.7 kDa	1E-006	gi|51011480	171	23	88	145	32	21	10	1
Am-2752	205	Am-2752	690	M	*	SIG	18-19	25.656	5.23	23.719	5.23	S	2	0.08	0.812	0.099	ExpAA=0.08 First60=0.08 PredHel=0 Topology=o	0						0.18		7	0	15.7	5.2	3.9		Licpodalin-4_17 - signalP detected lipocalin	s/lipocal	TICK-L	2e-07	0.960674	lipocalin	s/lip1	lipocalin	2E-008	gi|308198924	197	26	94	160	43	11	5	1
Am-39644	188	Am-39644	722	M	*	SIG	30-31	28.063	9.03	24.919	8.62	S	5	0.46	0.558	0.024	ExpAA=11.62 First60=11.13 PredHel=0 Topology=o	0						0.28		4	0	17.4	3.3	2.9		Amby-am-586 truncated salivary lipocalin Amblyomma americanum - signalP detected lipocalin	s/lipocal	TICK-TB2	6e-11	0.714286	lipocalin	s/lip27	similar to Pf-Otx, partial	0.46	gi|193631953	80	25	20	60	0	88	104	1
Am-11075	184	Am-11075	477	M	*	CYT		18.484	9.6			_	5	0.372	0.114	0.476	ExpAA=0.02 First60=0.02 PredHel=0 Topology=o	0						0.31		6	0	10.1	3.8	3.8		Amb_var-372 hypothetical secreted protein Amblyomma variegatum	s/lipocal	TICK-TB2	4e-18	0.756219	lipocalin	s/lip1	putative secreted salivary protein	0.003	gi|67083589	79	32	35	55	3	148	73	1
Am-23326	175	Am-23326	690	M	*	CYT		26.183	9.83			M	2	0.889	0.269	0.01	ExpAA=15.93 First60=15.05 PredHel=0 Topology=o	0						0.26		6	1	13.5	5.2	3.5	1 | 6 -MHRFKR|SL 0.821 *ProP* |	Lipocalin-2_32 lipocalin	s/lipocal	TICK-L	2e-08	0.947368	lipocalin	s/lip1	secreted protein, putative	4E-004	gi|242000086	177	24	81	138	17	31	47	1
Am-9293	175	Am-9293	639	M	*	SIG	17-18	24.946	7.03	23.113	7.13	S	2	0.03	0.921	0.133	ExpAA=4.92 First60=4.55 PredHel=0 Topology=o	0						0.35		7	0	14.6	3.8	1.9		Lipocalin-2_8 - signalP detected lipocalin	s/lipocal	TICK-L	4e-44	0.909091	salivary lipocalin	s/lip6	putative secreted salivary protein	2E-034	gi|196476837	167	46	97	92	37	2	67	1
Am-13988	170	Am-13988	654	M	*	SIG	19-20	25.199	8.08	23.212	8.18	S	2	0.038	0.901	0.155	ExpAA=0.03 First60=0.02 PredHel=0 Topology=o	0						0.22		7	7	14.3	3.2	4.6		Lipocal-1_12 - signalP detected lipocalin	s/lipocal	TICK-L	2e-10	0.976744	lipocalin	s/lip27	lipocalin	1E-004	gi|114153124	95	32	87	67	10	2	101	1
Am-24292	156	Am-24292	801	Q	*	BL	-1	30.16	9.14			_	4	0.107	0.216	0.525	ExpAA=13.23 First60=0.18 PredHel=0 Topology=o	0						0.35		11	1	16.9	2.6	3.8		Licpodalin-4_17 - signalP detected lipocalin	s/lipocal	TICK-L	7e-14	0.960674	lipocalin	s/lip1	putative secreted histamine binding protein of 19.7 kDa	1E-009	gi|51011480	172	27	88	131	13	21	80	1
Am-33285	154	Am-33285	612	M	*	SIG	19-20	23.157	8.86	21.107	8.7	S	1	0.089	0.911	0.046	ExpAA=3.01 First60=1.21 PredHel=0 Topology=o	0						0.24		6	0	13.3	7.4	3		Lipocalin-2_7 - signalP detected lipocalin	s/lipocal	TICK-L	1e-38	0.981928	salivary lipocalin	s/lip6	histamine binding protein	5E-026	gi|196476873	189	34	89	126	7	8	1	1
Am-8148	150	Am-8148	594	M	*	SIG	19-20	23.346	6.18	21.443	6.43	S	2	0.022	0.931	0.142	ExpAA=0.02 First60=0.02 PredHel=0 Topology=o	0						0.45		9	1	14.2	3	2		Lipocal-1_1 - signalP detected lipocalin	s/lipocal	TICK-S	5e-07	0.803191	lipocalin	s/lip1	lipocalin	5E-007	gi|308198924	182	26	87	138	22	25	14	1
Am-12958	150	Am-12958	552	M	*	BL		20.533	5.51			_	4	0.259	0.136	0.562	ExpAA=0.01 First60=0.00 PredHel=0 Topology=o	0						0.27		7	2	14.8	6.6	2.2		Amb_caj-381 hypothetical secreted protein - truncated at 3 prime Amblyomma cajennense	s/lipocal	TICK-TB2	5e-18	1	lipocalin	s/lip1	lipocalin	0.34	gi|308198924	154	21	73	125	18	56	39	1
Am-23108	147	Am-23108	705	M	*	SIG	23-24	26.446	5.8	24.034	5.57	S	1	0.07	0.957	0.025	ExpAA=23.51 First60=16.68 PredHel=0 Topology=o	0						0.3		8	1	12.4	4.7	4.7		Lipocalin-2_2 - signalP detected lipocalin	s/lipocal	TICK-L	2e-22	0.96789	salivary lipocalin	s/lip6	histamine binding protein	5E-015	gi|196476627	166	31	82	132	25	35	34	1
Am-7764	147	Am-7764	552	M	*	SIG	17-18	21.131	9.49	19.421	9.55	S	2	0.07	0.894	0.113	ExpAA=0.06 First60=0.05 PredHel=0 Topology=o	0						0.3		7	0	12	5.5	4.9		Lipocalin-3_1 - signalP detected lipocalin	s/lipocal	TICK-S	5e-07	0.988439	lipocalin	s/lip1	putative salivary HBP family member	7E-005	gi|67083407	182	26	92	139	16	8	1	1
Am-1510	146	Am-1510	579	M	*	SIG	18-19	22.144	4.9	20.23	4.9	S	1	0.043	0.91	0.077	ExpAA=4.50 First60=4.50 PredHel=0 Topology=o	0						0.3		6	0	12	6.3	2.1		Lipocalin-2_28 - signalP detected lipocalin	s/lipocal	TICK-L	7e-22	1.01754	lipocalin group IV subgroup metastriate	s/lip2	hypothetical protein	2E-011	gi|68051217	163	30	92	121	17	6	6	1
Am-9706	144	Am-9706	741	V	*	CYT		23.49	9.85			S	3	0.098	0.736	0.224	ExpAA=22.51 First60=21.08 PredHel=1 Topology=i24-46o	1	8.9	81.3	9.8		200	0.26		7	4	11	4.1	5.3		Amb_var-1178 hypothetical secreted protein Amblyomma variegatum	s/lipocal	TICK-TB2	2e-19	0.969388	lipocalin	s/lip1	putative secreted salivary protein	0.82	gi|67083589	63	26	28	47	1	162	172	1
Am-7375	141	Am-7375	726	I	*	SIG	18-19	27.629	7.18	25.678	7.73	S	2	0.03	0.933	0.153	ExpAA=0.03 First60=0.00 PredHel=0 Topology=o	0						0.16		7	3	13.7	4.6	5.8	1 | 150 KPSRPAR|VV 0.673 *ProP* |	Lipocal-1_11 - signalP detected lipocalin	s/lipocal	TICK-L	9e-07	0.292818	lipocalin 5	s/lip5	histamine binding protein	0.011	gi|260908646	66	29	40	47	1	91	168	1
Am-5660	140	Am-5660	600	M	*	BL	18-19	22.539	9.78	20.557	9.86	_	3	0.089	0.231	0.7	ExpAA=16.84 First60=0.04 PredHel=0 Topology=o	0						0.3		5	0	14.1	7.5	5.5	1 | 32 LNARHQR|SS 0.561 *ProP* |	Amb_var-1178 hypothetical secreted protein Amblyomma variegatum - signalP detected	s/lipocal	TICK-TB2	6e-32	0.918367	lipocalin	s/lip1	putative secreted histamine binding protein of 19.7 kDa	2E-005	gi|51011480	160	25	82	127	14	21	10	1
Am-6255	136	Am-6255	702	V	*	CYT		22.365	5.39			_	5	0.443	0.099	0.491	ExpAA=11.89 First60=7.15 PredHel=0 Topology=o	0						0.37		11	1	15	2.1	1.7		Lipocal-1_10 lipocalin	s/lipocal	TICK-L	1e-07	0.689474	lipocalin	s/lip40-171	lipocalin	0.004	gi|114152996	56	29	24	40	0	169	159	1
Am-23584	134	Am-23584	555	M	*	SIG	18-19	20.609	6.81	18.845	6.99	S	2	0.02	0.947	0.188	ExpAA=0.32 First60=0.32 PredHel=0 Topology=o	0						0.23		8	0	14.7	7.1	1.6		Lipocalin-2_27 - signalP detected lipocalin	s/lipocal	TICK-L	8e-07	0.968354	lipocalin	s/lip1	hypothetical protein	0.014	gi|68051217	86	29	49	77	23	84	75	1
Am-13732	131	Am-13732	546	M	*	SIG	17-18	20.326	8.9	18.499	8.84	S	1	0.036	0.959	0.058	ExpAA=1.06 First60=1.06 PredHel=0 Topology=o	0						0.29		7	0	18.8	4.4	2.8		Amb_caj-381 hypothetical secreted protein - truncated at 3 prime Amblyomma cajennense - signalP detected	s/lipocal	TICK-TB2	4e-32	1.00606	lipocalin	s/lip1	lipocalin	7E-004	gi|308198924	156	21	74	125	19	51	39	1
Am-9245	128	Am-9245	645	M	*	SIG	19-20	25.171	7.6	23.093	7.71	S	3	0.055	0.793	0.241	ExpAA=1.21 First60=0.36 PredHel=0 Topology=o	0						0.35	Y(3.04)	7	0	14	3.7	1.9		Lipocalin-2_8 - signalP detected lipocalin	s/lipocal	TICK-L	4e-43	0.863636	salivary lipocalin	s/lip6	putative secreted salivary protein	5E-036	gi|196476837	162	47	94	86	29	2	67	1
Am-27838	127	Am-27838	567	L	*	CYT		21.486	9.05			S	4	0.023	0.784	0.576	ExpAA=0.02 First60=0.02 PredHel=0 Topology=o	0						0.3		8	0	17.6	4.3	6.9		Amb_var-1178 hypothetical secreted protein Amblyomma variegatum	s/lipocal	TICK-TB2	4e-23	0.867347	lipocalin	s/lip1	putative secreted protein	0.015	gi|67083637	95	20	48	76	0	100	86	1
Am-23325	124	Am-23325	638	M		BL	36-37	24.018	9.53	19.979	9.18	M	5	0.294	0.292	0.168	ExpAA=8.22 First60=7.57 PredHel=0 Topology=o	0						0.3		6	1	13.6	6.1	3.3		Amb_var-1178 hypothetical secreted protein Amblyomma variegatum - signalP detected	s/lipocal	TICK-TB2	7e-24	1	lipocalin	s/lip1	putative secreted salivary protein	0.056	gi|67083669	45	40	22	28	1	137	164	1
Am-6459	123	Am-6459	594	M	*	SIG	18-19	22.48	9.35	20.595	9.45	S	1	0.043	0.94	0.12	ExpAA=1.15 First60=0.12 PredHel=0 Topology=o	0						0.25		7	0	12.7	6.1	4.1		Lipocalin-2_10 - signalP detected lipocalin	s/lipocal	TICK-L	6e-08	0.894737	lipocalin	s/lip1	putative secreted salivary protein	4E-006	gi|67083589	193	23	84	150	31	32	21	1
Am-8746	121	Am-8746	726	G	*	SIG	-1	27.621	7.6			M	3	0.758	0.302	0.05	ExpAA=7.28 First60=5.37 PredHel=0 Topology=o	0						0.24		12	0	13.3	2.5	4.6		Licpodalin-4_17 - signalP detected lipocalin	s/lipocal	TICK-L	6e-10	0.977528	lipocalin	s/lip8	putative salivary HBP family member	2E-008	gi|67083407	188	23	95	153	14	3	24	1
Am-24816	120	Am-24816	552	M	*	SIG	21-22	19.293	5	17.202	5.16	S	1	0.032	0.919	0.105	ExpAA=0.92 First60=0.91 PredHel=0 Topology=o	0						0.34		3	0	11.5	7.7	2.2		Lipocal-1_16 - signalP detected lipocalin	s/lipocal	TICK-L	2e-32	0.921788	lipocalin	s/lip4	Female-specific histamine-binding protein 2; Short=FS-HBP2; Flags: Precursor	2E-023	gi|8470378	145	37	77	97	10	22	23	1
Am-30472	119	Am-30472	612	M	*	CYT		20.972	5.16			_	2	0.135	0.075	0.866	ExpAA=2.27 First60=0.00 PredHel=0 Topology=o	0						0.23		6	0	12.3	3	3.9		Amb_var-372 hypothetical secreted protein Amblyomma variegatum	s/lipocal	TICK-TB2	2e-23	0.865672	lipocalin	s/lip1	lipocalin	3E-005	gi|308198924	179	22	85	142	45	29	17	1
Am-44174	116	Am-44174	591	M	*	SIG	16-17	21.818	5.16	20.155	5.16	S	1	0.037	0.976	0.056	ExpAA=0.31 First60=0.31 PredHel=0 Topology=o	0						0.36		7	6	19.9	3.1	4.1		Der_and-432 hypothetical secreted protein Dermacentor andersoni - signalP detected	s/lipocal	TICK-TB2	1e-18	1.00535	lipocalin	s/lip1	nymphal histamine binding protein, putative	0.001	gi|241998246	115	28	65	86	17	46	87	1
Am-35050	114	Am-35050	609	M	*	SIG	18-19	22.754	9.53	20.92	9.69	S	2	0.054	0.86	0.145	ExpAA=25.34 First60=9.60 PredHel=0 Topology=o	0						0.26		7	0	13.9	6.4	5.9		Licpodalin-4_17 - signalP detected lipocalin	s/lipocal	TICK-L	2e-09	1	lipocalin	s/lip1	putative secreted histamine binding protein of 19.7 kDa	2E-004	gi|51011480	160	22	82	134	17	32	21	1
Am-24293	113	Am-24293	681	M	*	CYT		25.785	9.33			_	2	0.152	0.129	0.772	ExpAA=13.70 First60=13.54 PredHel=0 Topology=o	0						0.34		8	4	16.8	2.7	4.4		Licpodalin-4_17 lipocalin	s/lipocal	TICK-L	5e-12	0.960674	lipocalin	s/lip1	putative secreted histamine binding protein of 19.7 kDa	6E-010	gi|51011480	172	27	88	131	13	21	40	1
Am-36430	111	Am-36430	531	C	*	CYT		20.094	4.58			_	2	0.133	0.105	0.755	ExpAA=0.10 First60=0.09 PredHel=0 Topology=o	0						0.38		9	1	18.2	6.8	5.1		Lipocalin-2_21 lipocalin	s/lipocal	TICK-L	1e-11	1.05	lipocalin group 3	s/lip3	lipocalin group IV subgroup metastriate	3E-011	gi|307006495	163	31	75	118	15	38	7	1
Am-9860	100	Am-9860	665	M		CYT		25.343	9.35			_	2	0.03	0.166	0.94	ExpAA=2.50 First60=0.00 PredHel=0 Topology=o	0						0.3		10	6	14.4	5.4	7.7	1 | 187 CWTRRRR|SK 0.784 *ProP* |	Amb_var-1178 hypothetical secreted protein Amblyomma variegatum	s/lipocal	TICK-TB2	2e-16	0.673469	lipocalin	s/lip1	putative secreted lipocalin-like protein	0.11	gi|67083587	140	22	61	119	12	33	8	1
Am-5126	100	Am-5126	537	M	*	SIG	18-19	20.073	6.14	18.199	6.16	S	1	0.105	0.926	0.019	ExpAA=18.62 First60=18.62 PredHel=1 Topology=i2-19o	1	9.6	89.3	1.1		159	0.28		6	0	14	2.8	5.6		Lipocalin-5_7 - signalP detected lipocalin	s/lipocal	TICK-L	3e-46	0.980769	salivary lipocalin	s/lip26	putative secreted protein	1E-055	gi|260908372	171	55	92	77	0	1	1	1
Am-9680	99	Am-9680	699	M	*	CYT		26.464	9.71			_	1	0.096	0.076	0.9	ExpAA=15.52 First60=11.23 PredHel=0 Topology=o	0						0.28		10	0	13.8	6.5	4.3		Licpodalin-4_17 lipocalin	s/lipocal	TICK-L	4e-07	0.988764	lipocalin	s/lip1	putative secreted protein	5E-004	gi|67083637	182	25	92	139	10	8	51	1
Am-4068	99	Am-4068	567	M	*	SIG	19-20	21.836	5.86	19.783	5.87	S	2	0.034	0.874	0.223	ExpAA=0.01 First60=0.01 PredHel=0 Topology=o	0						0.38		6	1	14.4	3.2	4.8		Licpodalin-4_16 - signalP detected lipocalin	s/lipocal	TICK-L	8e-12	0.983146	lipocalin	s/lip1	histamine binding protein	8E-009	gi|67083721	162	25	71	128	15	45	12	1
Am-6460	97	Am-6460	496	M		SIG	18-19	18.86	9.32	16.963	9.44	S	2	0.05	0.923	0.147	ExpAA=1.43 First60=0.07 PredHel=0 Topology=o	0						0.25		5	0	15.7	6	3.6		Amb_var-1178 hypothetical secreted protein Amblyomma variegatum - signalP detected	s/lipocal	TICK-TB2	2e-28	0.80102	lipocalin	s/lip1	putative secreted histamine binding protein of 19.7 kDa	0.15	gi|51011480	134	24	69	105	6	26	17	1
Am-29850	90	Am-29850	639	M	*	CYT		24.529	9.65			_	2	0.098	0.12	0.873	ExpAA=0.04 First60=0.01 PredHel=0 Topology=o	0						0.29		9	0	12.3	5.2	5.7		Amb_var-1178 hypothetical secreted protein Amblyomma variegatum	s/lipocal	TICK-TB2	7e-18	0.836735	lipocalin	s/lip1	lipocalin	0.025	gi|308198924	64	32	31	44	1	144	141	1
Am-5125	90	Am-5125	537	M	*	SIG	18-19	20.019	6.43	18.142	6.46	S	2	0.14	0.922	0.017	ExpAA=17.77 First60=17.77 PredHel=1 Topology=i2-19o	1	9.6	89.3	1.1		159	0.27		6	1	14	3.9	5.6		Lipocalin-5_7 - signalP detected lipocalin	s/lipocal	TICK-L	4e-46	0.980769	salivary lipocalin	s/lip26	putative secreted protein	8E-058	gi|260908372	171	56	92	74	0	1	1	1
Am-30937	89	Am-30937	585	M	*	SIG	16-17	21.875	5.81	20.143	5.82	S	2	0.101	0.881	0.125	ExpAA=0.23 First60=0.23 PredHel=0 Topology=o	0						0.29		8	0	16.5	4.1	4.1		Amb_caj-381 hypothetical secreted protein - truncated at 3 prime Amblyomma cajennense - signalP detected	s/lipocal	TICK-TB2	5e-18	1.02424	lipocalin	s/lip1	putative salivary secreted protein	0.021	gi|67083682	61	35	28	42	4	143	129	1
Am-2332	87	Am-2332	528	M	*	SIG	17-18	19.566	8.37	17.889	8.47	S	2	0.046	0.902	0.115	ExpAA=4.42 First60=4.42 PredHel=0 Topology=o	0						0.32		8	1	19.4	2.9	3.4		Lipocalin-2_16 - signalP detected lipocalin	s/lipocal	TICK-L	6e-07	0.898876	lipocalin	s/lip1	putative secreted protein	0.001	gi|67083637	185	25	94	142	21	8	1	1
Am-23787	86	Am-23787	591	M	*	SIG	19-20	22.84	9.17	20.853	9.25	S	3	0.132	0.675	0.121	ExpAA=2.47 First60=1.28 PredHel=0 Topology=o	0						0.35		7	0	14.8	3.1	5.6		Amb_var-1178 hypothetical secreted protein Amblyomma variegatum - signalP detected	s/lipocal	TICK-TB2	1e-24	0.969388	lipocalin	s/lip1	putative secreted histamine binding protein of 19.7 kDa	1E-007	gi|51011480	164	25	84	130	14	31	22	1
Am-15880	85	Am-15880	615	M	*	SIG	26-27	23.637	5.15	20.842	5.06	S	1	0.034	0.944	0.044	ExpAA=16.02 First60=16.02 PredHel=0 Topology=o	0						0.31		8	0	10.8	2.9	4.4		Lipocal-1_11 - signalP detected lipocalin	s/lipocal	TICK-L	3e-08	0.994475	lipocalin	s/lip40-168	salivary serotonin-binding protein	0.33	gi|67083329	171	21	82	148	33	30	29	1
Am-14812	84	Am-14812	627	M	*	SIG	22-23	23.7	6.75	21.419	6.53	S	1	0.064	0.916	0.046	ExpAA=0.00 First60=0.00 PredHel=0 Topology=o	0						0.3		6	0	18.3	3.8	3.4		Licpodalin-4_16 - signalP detected lipocalin	s/lipocal	TICK-L	4e-09	1.05618	lipocalin	s/lip1	histamine binding protein	3E-007	gi|67083709	217	22	98	172	22	1	2	1
Am-45625	82	Am-45625	603	M	*	SIG	21-22	22.662	4.8	20.281	4.64	S	2	0.11	0.849	0.026	ExpAA=0.03 First60=0.01 PredHel=0 Topology=o	0						0.3		7	0	16.5	5.5	2		Lipocal-1_13 - signalP detected lipocalin	s/lipocal	TICK-L	1e-13	0.885246	lipocalin	s/lip40-171	lipocalin	5E-010	gi|219935285	161	29	73	119	14	56	27	1
Am-3294	81	Am-3294	606	M	*	SIG	18-19	22.775	9.56	20.856	9.81	S	2	0.029	0.934	0.266	ExpAA=2.58 First60=1.60 PredHel=0 Topology=o	0						0.28		7	0	14.4	7	4.5	1 | 162 QSSRTVR|FV 0.596 *ProP* |	Amb_var-1178 hypothetical secreted protein Amblyomma variegatum - signalP detected	s/lipocal	TICK-TB2	3e-29	0.984694	lipocalin	s/lip1	lipocalin	0.003	gi|308198924	175	21	83	143	21	32	21	1
Am-4070	79	Am-4070	600	M	*	SIG	18-19	23.002	9.07	21.169	9.17	S	1	0.034	0.932	0.085	ExpAA=0.04 First60=0.02 PredHel=0 Topology=o	0						0.36		9	0	15.6	3.5	3		Lipocal-1_11 - signalP detected lipocalin	s/lipocal	TICK-L	7e-09	0.883978	lipocalin	s/lip27	lipocalin-like protein	0.001	gi|45360102	75	31	38	54	5	118	115	1
Am-23107	77	Am-23107	705	M	*	SIG	23-24	26.014	5.51	23.595	5.36	S	1	0.033	0.968	0.039	ExpAA=23.12 First60=17.99 PredHel=1 Topology=i5-22o	1	7.3	90.6	2.1		212	0.29		8	1	13.2	4.7	4.3		Lipocalin-2_6 - signalP detected lipocalin	s/lipocal	TICK-L	4e-20	1.04865	salivary lipocalin	s/lip6	histamine binding protein	2E-012	gi|196476627	166	29	82	137	29	35	34	1
Am-38414	77	Am-38414	660	M	*	SIG	18-19	24.436	8.77	22.553	8.64	S	3	0.026	0.72	0.278	ExpAA=0.04 First60=0.03 PredHel=0 Topology=o	0						0.26		7	3	16.9	4.6	4.1		Lipocal-1_11 - signalP detected lipocalin	s/lipocal	TICK-L	5e-13	1.08287	lipocalin	s/lip10	putative serotonin and histamine binding protein	3E-010	gi|260908422	176	31	79	125	22	22	27	1
Am-13625	77	Am-13625	540	M	*	SIG	18-19	20.776	5.02	18.841	5.02	S	1	0.06	0.939	0.028	ExpAA=2.45 First60=2.45 PredHel=0 Topology=o	0						0.33		6	2	15.6	5	3.4		Lipocalin-2_28 - signalP detected lipocalin	s/lipocal	TICK-L	2e-28	1.0117	lipocalin group IV subgroup metastriate	s/lip2	hypothetical protein	1E-011	gi|68051217	162	27	92	127	12	9	7	1
Am-2754	76	Am-2754	937	M		SIG	18-19	34.511	5.53	32.603	5.54	S	2	0.075	0.802	0.109	ExpAA=0.35 First60=0.08 PredHel=0 Topology=o	0						0.22		9	0	17.6	4.2	4.2		Licpodalin-4_17 - signalP detected lipocalin	s/lipocal	TICK-L	2e-08	0.960674	lipocalin	s/lip1	putative salivary HBP family member	9E-009	gi|67083407	185	25	94	149	17	6	1	1
Am-15882	76	Am-15882	603	M		SIG	26-27	23.417	5.05	20.623	4.97	S	1	0.034	0.943	0.044	ExpAA=16.04 First60=16.04 PredHel=0 Topology=o	0						0.24		7	0	10.9	3	3.5		Hypothetical secreted protein precursor - signalP detected	s/lipocal	HS	0.039		lipocalin	s/lip40-168	putative salivary protein	0.94	gi|67083455	117	23	61	93	9	31	30	1
Am-22783	75	Am-22783	690	M	*	SIG	18-19	25.204	4.91	23.31	4.91	S	2	0.017	0.959	0.171	ExpAA=0.41 First60=0.39 PredHel=0 Topology=o	0						0.26		10	3	14.4	5.2	4.8		Lipocalin-6_5 - signalP detected lipocalin	s/lipocal	TICK-L	4e-29	0.99422	salivary lipocalin 6	s/lip45-7	hypothetical secreted protein	3E-009	gi|260908610	230	24	90	182	62	1	12	1
Am-6457	73	Am-6457	594	M	*	SIG	18-19	22.506	9.53	20.666	9.63	S	2	0.06	0.878	0.221	ExpAA=0.09 First60=0.04 PredHel=0 Topology=o	0						0.28		7	0	13.2	6.6	4.1		Lipocalin-2_10 - signalP detected lipocalin	s/lipocal	TICK-L	3e-08	0.868421	lipocalin	s/lip1	putative secreted salivary protein	2E-007	gi|67083589	115	27	50	88	12	110	70	1
Am-5954	72	Am-5954	600	M	*	SIG	19-20	23.24	5.97	21.342	6.18	S	2	0.05	0.844	0.228	ExpAA=0.00 First60=0.00 PredHel=0 Topology=o	0						0.31		9	0	13.1	2.5	4.5		Licpodalin-4_16 - signalP detected lipocalin	s/lipocal	TICK-L	6e-12	0.960674	lipocalin	s/lip1	putative secreted protein	1E-009	gi|67083637	183	24	93	143	10	7	3	1
Am-17522	70	Am-17522	606	M	*	SIG	18-19	22.443	9.72	20.668	9.75	S	3	0.071	0.72	0.254	ExpAA=20.42 First60=10.47 PredHel=0 Topology=o	0						0.35	M(3.17)	6	1	17.9	7.5	4	2 | 71 KLQRVRR|GH 0.525 *ProP* | 174 ECSRVYR|MN 0.540 *ProP* |	Amb_var-1178 hypothetical secreted protein Amblyomma variegatum - signalP detected	s/lipocal	TICK-TB2	4e-33	0.94898	lipocalin	s/lip1	putative secreted histamine binding protein of 19.7 kDa	4E-007	gi|51011480	173	23	89	142	14	19	8	1
Am-33358	68	Am-33358	588	M	*	SIG	19-20	22.606	9.37	20.913	9.49	S	1	0.035	0.92	0.079	ExpAA=15.94 First60=13.01 PredHel=1 Topology=o4-21i	1	8.7	2.1	89.2		174	0.3		8	1	14.4	3.1	4.1		Amb_var-1178 hypothetical secreted protein Amblyomma variegatum - signalP detected	s/lipocal	TICK-TB2	2e-28	0.918367	lipocalin	s/lip1	putative secreted protein	0.001	gi|67083637	85	30	43	61	3	105	100	1
Am-10335	68	Am-10335	543	M		SIG	22-23	20.257	9.6	17.813	9.72	S	4	0.306	0.538	0.072	ExpAA=0.31 First60=0.30 PredHel=0 Topology=o	0						0.22		6	0	14.8	6	2.2		Amby-am-1851 hypothetical secreted protein - truncated Amblyomma americanum - signalP detected	s/lipocal	TICK-TB2	2e-23	0.987654	lipocalin	s/lip16	lipocalin	4E-017	gi|196476629	168	32	88	118	7	10	7	1
Am-28341	66	Am-28341	606	M	*	SIG	20-21	23.148	9.29	21.088	9.15	S	2	0.048	0.783	0.172	ExpAA=1.22 First60=1.21 PredHel=0 Topology=o	0						0.46		5	0	20.9	4.5	1		Lipocalin-2_7 - signalP detected lipocalin	s/lipocal	TICK-L	3e-14	0.807229	lipocalin	s/lip14	histamine binding protein	3E-011	gi|196476627	155	28	76	117	12	40	42	1
Am-1957	64	Am-1957	741	G	*	CYT		27.91	8.06			M	5	0.51	0.092	0.453	ExpAA=17.14 First60=17.12 PredHel=1 Topology=i29-51o	1	8.9	79.3	11.8		195	0.17		9	0	14.2	7.3	4.1		Lipocalin-2_6 lipocalin	s/lipocal	TICK-L	2e-29	0.935135	salivary lipocalin	s/lip6	HBP family member protein	4E-018	gi|196476752	189	29	88	137	7	26	55	1
Am-16153	64	Am-16153	546	M	*	SIG	19-20	20.725	8.37	18.849	8.41	S	2	0.043	0.905	0.12	ExpAA=0.29 First60=0.14 PredHel=0 Topology=o	0						0.18		3	0	12.7	6.1	3.3		Hypothetical secreted protein precursor - signalP detected	s/lipocal	HS	0.14		lipocalin	s/lip27	serine/threonine protein kinase	0.56	gi|170034813	44	34	4	31	2	332	86	1
Am-5820	63	Am-5820	654	M	*	CYT		24.475	4.84			_	2	0.13	0.04	0.888	ExpAA=0.00 First60=0.00 PredHel=0 Topology=o	0						0.27		9	2	15.2	6.9	4.6		Lipocalin-6_5 lipocalin	s/lipocal	TICK-L	9e-33	0.942196	salivary lipocalin 6	s/lip45-7	lipocalin	3E-010	gi|260908340	144	26	67	111	6	68	51	1
Am-19747	59	Am-19747	639	M	*	SIG	28-29	23.84	9.3	20.861	9.41	S	2	0.023	0.882	0.156	ExpAA=16.73 First60=16.38 PredHel=1 Topology=i13-32o	1	9	84.9	6.1		180	0.26		7	1	15.6	6.6	4.7		Lipocalin-2_32 - signalP detected lipocalin	s/lipocal	TICK-L	1e-08	0.721053	lipocalin	s/lip1	putative secreted histamine binding protein of 19.7 kDa	2E-007	gi|51011480	189	25	97	149	16	5	9	1
Am-14514	55	Am-14514	640	M		SIG	20-21	24.574	5.39	22.423	5.14	S	4	0.181	0.52	0.053	ExpAA=3.60 First60=3.48 PredHel=0 Topology=o	0						0.34		8	0	15.4	5.1	0.9		Lipocal-1_12 - signalP detected lipocalin	s/lipocal	TICK-L	8e-19	1.06395	lipocalin	s/lip4	lipocalin	2E-011	gi|114153282	115	33	94	79	6	1	84	1
Am-32280	55	Am-32280	561	I	*	CYT		22.182	10.2			_	3	0.179	0.107	0.731	ExpAA=0.64 First60=0.35 PredHel=0 Topology=o	0						0.39		6	0	15.6	2.2	5.4		Lipocalin-2_16 lipocalin	s/lipocal	TICK-L	3e-07	0.932584	lipocalin	s/lip8	truncated histamine binding protein	3E-007	gi|51011498	152	25	96	118	8	2	9	1
Am-6948	52	Am-6948	642	M	*	CYT		25.098	8.66			_	3	0.262	0.016	0.837	ExpAA=0.05 First60=0.00 PredHel=0 Topology=o	0						0.34		8	5	13.1	4.2	3.8		Lipocal-1_14 lipocalin	s/lipocal	TICK-L	3e-19	1.08197	lipocalin	s/lip4	lipocalin	7E-010	gi|114153282	117	31	95	84	7	1	76	1
Am-10077	50	Am-10077	588	M	*	SIG	19-20	21.937	8.69	19.89	8.95	S	1	0.024	0.963	0.123	ExpAA=0.09 First60=0.07 PredHel=0 Topology=o	0						0.37		7	1	12.8	3.1	9.2	1 | 77 PPRRIRR|IA 0.683 *ProP* |	Licpodalin-4_17 - signalP detected lipocalin	s/lipocal	TICK-L	1e-10	0.994382	lipocalin	s/lip1	putative secreted histamine binding protein of 19.7 kDa	7E-006	gi|51011480	171	21	88	146	19	22	13	1
Am-9232	47	Am-9232	603	M		CYT		23.21	5.35			_	5	0.145	0.338	0.533	ExpAA=15.11 First60=15.10 PredHel=0 Topology=o	0						0.35		8	0	15.8	3.5	5		Lipocal-1_14 lipocalin	s/lipocal	TICK-L	6e-24	0.830601	lipocalin	s/lip22	Male-specific histamine-binding salivary protein; Short=MS-HBP; Flags: Precursor	3E-016	gi|8470381	149	34	75	101	10	20	54	1
Am-15976	47	Am-15976	549	M	*	BL	-1	20.366	8.22			S	5	0.112	0.465	0.397	ExpAA=0.04 First60=0.02 PredHel=0 Topology=o	0						0.25		6	1	13.7	6.6	7.1		Lipocalin-7_8 - signalP detected lipocalin	s/lipocal	TICK-L	6e-10	0.833333	lipocalin	s/lip10	salivary lipocalin	3E-008	gi|260908249	167	30	77	118	25	38	33	1
Am-30787	46	Am-30787	633	M	*	SIG	16-17	22.787	5.53	21.062	5.53	S	2	0.035	0.889	0.116	ExpAA=0.45 First60=0.45 PredHel=0 Topology=o	0						0.34		4	0	11	5.7	1.9		Lipocal-1_24 - signalP detected lipocalin	s/lipocal	TICK-L	2e-34	1.01714	lipocalin	s/lip4	Female-specific histamine-binding protein 2; Short=FS-HBP2; Flags: Precursor	8E-027	gi|8470378	185	34	98	126	5	5	6	1
Am-4071	46	Am-4071	573	M		SIG	18-19	22.289	8.91	20.494	9.02	S	1	0.039	0.925	0.088	ExpAA=0.03 First60=0.02 PredHel=0 Topology=o	0						0.31		9	0	15.1	3.6	3.1		Lipocal-1_11 - signalP detected lipocalin	s/lipocal	TICK-L	1e-08	0.872928	lipocalin	s/lip27	lipocalin-like protein	0.001	gi|45360102	75	31	38	54	5	118	115	1
Am-24667	46	Am-24667	489	M		SIG	20-21	18.708	9.48	16.387	9.7	S	2	0.038	0.891	0.094	ExpAA=5.74 First60=5.68 PredHel=0 Topology=o	0						0.29		4	0	13.4	5.5	6.1		Lipocalin-9_1 - signalP detected lipocalin	s/lipocal	TICK-L	5e-19	0.804598	salivary lipocalin	s/lip40-160	hypothetical protein	4E-014	gi|68131541	118	36	61	81	9	34	30	1
Am-24979	45	Am-24979	657	G	*	CYT		24.598	6.17			_	5	0.211	0.357	0.429	ExpAA=22.89 First60=22.45 PredHel=1 Topology=i17-39o	1	10.1	82.1	7.8		179	0.27		7	0	12.8	3.2	6		Licpodalin-4_2 lipocalin	s/lipocal	TICK-L	1e-09	0.868687	lipocalin	s/lip8	putative salivary HBP family member	9E-009	gi|67083407	174	25	88	135	9	6	31	1
Am-32024	45	Am-32024	606	F	*	BL		22.966	8.99			_	3	0.064	0.323	0.818	ExpAA=0.23 First60=0.13 PredHel=0 Topology=o	0						0.28		6	0	16.9	4	3.5		Lipocalin-7_8 lipocalin	s/lipocal	TICK-L	9e-09	0.729167	lipocalin	s/lip10	putative serotonin and histamine binding protein	2E-005	gi|260908658	183	28	86	134	30	3	2	1
Am-27282	42	Am-27282	624	I	*	BL	-1	23.561	8.91			S	5	0.509	0.613	0.055	ExpAA=2.21 First60=2.19 PredHel=0 Topology=o	0						0.23		8	0	13.5	6.3	4.3		Lipocalin-2_28 - signalP detected lipocalin	s/lipocal	TICK-L	1e-26	1.02924	lipocalin group IV subgroup metastriate	s/lip2	hypothetical protein	5E-013	gi|68051217	169	30	96	126	16	1	29	1
Am-33357	38	Am-33357	588	M	*	SIG	19-20	22.587	9.35	20.901	9.47	S	2	0.046	0.894	0.101	ExpAA=16.14 First60=13.27 PredHel=1 Topology=o4-21i	1	8.7	2.1	89.2		174	0.28		8	1	14.9	3.1	4.1		Amb_var-1178 hypothetical secreted protein Amblyomma variegatum - signalP detected	s/lipocal	TICK-TB2	5e-29	0.918367	lipocalin	s/lip1	putative secreted protein	0.002	gi|67083637	85	30	43	61	3	105	100	1
Am-6880	37	Am-6880	576	M	*	SIG	17-18	22.312	9.41	20.538	9.51	S	2	0.071	0.835	0.155	ExpAA=1.99 First60=1.99 PredHel=0 Topology=o	0						0.29		7	1	12	3.1	6.8		Licpodalin-4_17 - signalP detected lipocalin	s/lipocal	TICK-L	3e-07	0.94382	lipocalin	s/lip1	putative secreted histamine binding protein of 19.7 kDa	3E-007	gi|51011480	178	21	91	143	8	15	7	1
Am-23543	36	Am-23543	627	M	*	SIG	15-16	24.112	4.61	22.419	4.55	S	2	0.028	0.917	0.173	ExpAA=0.00 First60=0.00 PredHel=0 Topology=o	0						0.4		4	2	14.9	3.4	2.4		Lipocal-1_31 - signalP detected lipocalin	s/lipocal	TICK-L	1e-30	0.964706	lipocalin	s/lip4	Female-specific histamine-binding protein 2; Short=FS-HBP2; Flags: Precursor	1E-026	gi|8470378	170	37	90	111	8	4	5	1
Am-16154	36	Am-16154	582	M	*	SIG	19-20	22.42	8.18	20.539	8.22	S	2	0.047	0.882	0.134	ExpAA=0.22 First60=0.20 PredHel=0 Topology=o	0						0.23		5	0	13.5	5.2	3.6	1 | 99 GFMRDKR|NV 0.530 *ProP* |	Lipocal-1_12 - signalP detected lipocalin	s/lipocal	TICK-L	5e-12	0.924419	lipocalin	s/lip27	lipocalin	2E-004	gi|114153124	77	33	71	54	5	21	114	1
Am-15413	36	Am-15413	513	P	*	CYT		19.358	5.2			_	3	0.186	0.098	0.684	ExpAA=0.00 First60=0.00 PredHel=0 Topology=o	0						0.34		6	0	10.6	7.1	2.9		Lipocalin-2_28 lipocalin	s/lipocal	TICK-L	8e-28	0.929825	lipocalin group IV subgroup metastriate	s/lip2	hypothetical protein	2E-015	gi|68051217	151	29	85	111	10	19	17	1
Am-9246	35	Am-9246	636	M	*	SIG	17-18	24.669	6.36	22.828	6.32	S	2	0.032	0.923	0.126	ExpAA=4.26 First60=4.00 PredHel=0 Topology=o	0						0.35		8	0	14.7	4.3	1.9		Lipocalin-2_8 - signalP detected lipocalin	s/lipocal	TICK-L	2e-43	0.878788	salivary lipocalin	s/lip6	putative secreted salivary protein	1E-032	gi|196476837	167	43	97	95	30	2	67	1
Am-13626	35	Am-13626	540	M	*	SIG	18-19	20.663	4.91	18.728	4.91	S	1	0.052	0.945	0.031	ExpAA=2.45 First60=2.45 PredHel=0 Topology=o	0						0.33		6	2	16.2	5.6	3.4		Lipocalin-2_28 - signalP detected lipocalin	s/lipocal	TICK-L	1e-28	1.0117	lipocalin group IV subgroup metastriate	s/lip2	hypothetical protein	3E-012	gi|68051217	162	27	92	126	12	9	7	1
Am-23544	33	Am-23544	624	M	*	SIG	19-20	24.01	4.54	21.971	4.53	S	2	0.028	0.916	0.186	ExpAA=0.00 First60=0.00 PredHel=0 Topology=o	0						0.45		4	1	14.5	3.4	2.9		Lipocal-1_31 - signalP detected lipocalin	s/lipocal	TICK-L	3e-31	0.958824	lipocalin	s/lip4	Female-specific histamine-binding protein 2; Short=FS-HBP2; Flags: Precursor	8E-027	gi|8470378	170	37	90	110	7	4	5	1
Am-20717	33	Am-20717	618	M	*	SIG	17-18	23.47	7.51	21.676	7.67	S	1	0.021	0.933	0.128	ExpAA=2.56 First60=2.53 PredHel=0 Topology=o	0						0.28		9	2	17.1	4.9	5.4		Lipocal-1_10 - signalP detected lipocalin	s/lipocal	TICK-L	2e-10	0.894737	lipocalin	s/lip10	putative serotonin and histamine binding protein	2E-009	gi|82791912	188	29	86	137	16	3	2	1
Am-54779	33	Am-54779	606	M	*	CYT		22.613	8.16			_	3	0.21	0.067	0.792	ExpAA=0.17 First60=0.17 PredHel=0 Topology=o	0						0.32		6	0	15.4	8.5	2.5		Lipocalin-2_7 lipocalin	s/lipocal	TICK-L	3e-35	0.86747	salivary lipocalin	s/lip6	putative secreted salivary protein	8E-018	gi|196476837	164	30	95	116	29	1	48	1
Am-43229	33	Am-43229	534	M	*	SIG	22-23	19.609	4.84	17.181	4.68	S	1	0.027	0.939	0.077	ExpAA=0.04 First60=0.04 PredHel=0 Topology=o	0						0.25		9	3	15.8	7.3	5.6		Lipocalin-5_4 - signalP detected lipocalin	s/lipocal	TICK-L	5e-21	0.96129	salivary lipocalin	s/lip	putative secreted protein	7E-011	gi|260908372	170	24	92	133	10	5	6	1
Am-5661	31	Am-5661	522	M	*	BL	18-19	19.386	9.92	17.377	10.04	_	5	0.048	0.541	0.691	ExpAA=6.84 First60=3.10 PredHel=0 Topology=o	0						0.35		5	1	13.9	7.5	5.8	1 | 32 LNARHQR|SS 0.661 *ProP* |	Amb_var-1178 hypothetical secreted protein Amblyomma variegatum - signalP detected	s/lipocal	TICK-TB2	2e-22	0.94898	lipocalin	s/lip1	25 kDa salivary gland protein B	0.001	gi|15428302	92	31	42	64	2	124	69	1
Am-43324	30	Am-43324	765	E		CYT		29.454	6.37			M	5	0.309	0.271	0.259	ExpAA=18.11 First60=18.10 PredHel=1 Topology=i20-42o	1	8.6	83.6	7.8		214	0.23		7	0	14.1	2.7	3.9		Lipocal-1_10 lipocalin	s/lipocal	TICK-L	2e-07	0.836842	lipocalin	s/lip27	secreted protein, putative	0.016	gi|241021682	147	22	69	118	22	58	84	1
Am-22947	30	Am-22947	615	M	*	SIG	21-22	23.897	5.9	21.767	5.59	S	1	0.059	0.915	0.032	ExpAA=1.53 First60=1.53 PredHel=0 Topology=o	0						0.36		8	0	14.7	3.4	2.9		Licpodalin-4_16 - signalP detected lipocalin	s/lipocal	TICK-L	1e-10	0.949438	lipocalin	s/lip1	lipocalin	6E-009	gi|308198924	209	25	100	159	27	1	6	1
Am-32281	29	Am-32281	729	A	*	SIG	15-16	23.807	10.16	22.287	10.16	S	3	0.149	0.648	0.223	ExpAA=0.92 First60=0.48 PredHel=0 Topology=o	0						0.35		7	1	12.4	1.7	5		Licpodalin-4_16 - signalP detected lipocalin	s/lipocal	TICK-L	5e-07	0.926966	lipocalin	s/lip8	putative salivary HBP family member	1E-007	gi|67083407	158	24	80	124	8	34	57	1
Am-10075	29	Am-10075	618	M	*	SIG	19-20	23.459	9.48	21.381	9.58	S	1	0.027	0.955	0.094	ExpAA=0.15 First60=0.10 PredHel=0 Topology=o	0						0.33		6	0	13.7	3.4	5.9	1 | 70 AMRRVRR|IA 0.625 *ProP* |	Licpodalin-4_17 - signalP detected lipocalin	s/lipocal	TICK-L	3e-13	0.955056	lipocalin	s/lip1	putative secreted histamine binding protein of 19.7 kDa	8E-008	gi|51011480	164	25	84	128	10	29	20	1
Am-6949	29	Am-6949	591	M	*	CYT		23.012	8.64			_	1	0.101	0.033	0.912	ExpAA=0.53 First60=0.01 PredHel=0 Topology=o	0						0.37		6	1	15.8	3.6	4.6		Lipocal-1_18 lipocalin	s/lipocal	TICK-L	7e-14	0.883333	lipocalin	s/lip4	Male-specific histamine-binding salivary protein; Short=MS-HBP; Flags: Precursor	4E-006	gi|8470381	144	28	73	115	21	22	15	1
Am-4526	29	Am-4526	552	M	*	SIG	18-19	21.022	5.31	19.088	5.32	S	1	0.027	0.961	0.081	ExpAA=3.09 First60=3.09 PredHel=0 Topology=o	0						0.29		7	1	15.3	6	2.2		Lipocalin-2_21 - signalP detected lipocalin	s/lipocal	TICK-L	6e-21	1	lipocalin group IV subgroup metastriate	s/lip2	hypothetical protein	7E-010	gi|68051217	168	24	95	138	17	6	4	1
Am-11565	29	Am-11565	570	M	*	SIG	19-20	20.93	9.78	18.944	9.82	S	2	0.067	0.865	0.064	ExpAA=12.85 First60=12.54 PredHel=0 Topology=o	0						0.29		5	0	16.4	5.3	5.3		Amb_var-1178 hypothetical secreted protein Amblyomma variegatum - signalP detected	s/lipocal	TICK-TB2	3e-24	0.984694	lipocalin	s/lip1	putative secreted histamine binding protein of 19.7 kDa	3E-005	gi|51011480	172	24	88	133	13	21	11	1
Am-32282	28	Am-32282	717	A		SIG	15-16	24.094	10.04	22.606	10.06	S	5	0.125	0.488	0.386	ExpAA=0.55 First60=0.40 PredHel=0 Topology=o	0						0.31		8	0	13.3	2.1	5		Licpodalin-4_17 - signalP detected lipocalin	s/lipocal	TICK-L	5e-07	0.960674	lipocalin	s/lip8	putative salivary HBP family member	5E-008	gi|67083407	163	24	83	128	8	29	52	1
Am-22135	28	Am-22135	531	L	*	CYT		20.026	9.99			_	5	0.109	0.334	0.525	ExpAA=0.04 First60=0.04 PredHel=0 Topology=o	0						0.26		6	0	13.6	6.8	6.3		Amb_var-1178 hypothetical secreted protein Amblyomma variegatum	s/lipocal	TICK-TB2	5e-27	0.785714	lipocalin	s/lip1	lipocalin	6E-005	gi|308198924	123	27	59	98	21	84	40	1
Am-14523	27	Am-14523	744	M	*	SIG	23-24	28.216	6.7	25.765	6.85	S	2	0.069	0.854	0.069	ExpAA=26.29 First60=21.60 PredHel=0 Topology=o	0						0.38	N(3.03)	10	0	17	4.5	3.2		Lipocal-1_14 - signalP detected lipocalin	s/lipocal	TICK-L	1e-27	0.945355	salivary lipocalin	s/lip22	Male-specific histamine-binding salivary protein; Short=MS-HBP; Flags: Precursor	5E-017	gi|8470381	152	32	77	106	10	19	72	1
Am-5955	27	Am-5955	600	M	*	SIG	16-17	23.212	5.87	21.604	5.87	S	2	0.034	0.913	0.226	ExpAA=0.01 First60=0.01 PredHel=0 Topology=o	0						0.34		9	0	15.1	3	4		Licpodalin-4_16 - signalP detected lipocalin	s/lipocal	TICK-L	1e-10	0.960674	lipocalin	s/lip1	putative secreted histamine binding protein of 19.7 kDa	7E-009	gi|51011480	174	26	89	132	6	21	11	1
Am-7710	27	Am-7710	555	H	*	BL	17-18	19.892	5.35	18.216	5.03	S	5	0.038	0.656	0.516	ExpAA=0.01 First60=0.01 PredHel=0 Topology=o	0						0.28		6	7	19	8.2	3.3		Lipocalin-6_2 - signalP detected lipocalin	s/lipocal	TICK-L	1e-26	0.796875	salivary lipocalin 6	s/lip45-7	lipocalin	4E-008	gi|260908340	160	26	75	120	11	7	4	1
Am-7376	26	Am-7376	720	M	*	SIG	16-17	27.227	6.79	25.497	7.23	S	4	0.047	0.719	0.449	ExpAA=0.02 First60=0.00 PredHel=0 Topology=o	0						0.14		7	0	12.1	5.4	5.9		Amby-am-884 hypothetical secreted protein - truncated Amblyomma americanum - signalP detected	s/lipocal	TICK-TB2	4e-07	1.125	lipocalin 5	s/lip5	histamine binding protein	0.004	gi|260908646	66	31	40	46	1	91	166	1
Am-35049	26	Am-35049	609	M	*	SIG	18-19	22.664	9.53	20.874	9.69	S	3	0.067	0.772	0.219	ExpAA=3.69 First60=0.71 PredHel=0 Topology=o	0						0.27		7	0	13.9	6.4	6.9		Licpodalin-4_17 - signalP detected lipocalin	s/lipocal	TICK-L	5e-09	1	lipocalin	s/lip1	putative secreted histamine binding protein of 19.7 kDa	8E-005	gi|51011480	161	23	83	133	13	31	20	1
Am-1494	26	Am-1494	480	A		CYT		18.906	8.21			_	2	0.088	0.079	0.853	ExpAA=1.38 First60=0.00 PredHel=0 Topology=o	0						0.39	Y(3.03)	6	0	14.3	5	1.9		Lipocalin-2_8 lipocalin	s/lipocal	TICK-L	9e-36	0.752525	salivary lipocalin	s/lip6	putative secreted salivary protein	2E-035	gi|196476837	162	46	94	87	29	2	24	1
Am-3644	26	Am-3644	486	M	*	CYT		18.846	8.95			M	5	0.564	0.036	0.52	ExpAA=0.00 First60=0.00 PredHel=0 Topology=o	0						0.3		5	3	14.9	4.3	3.7		Lipocalin-2_28 lipocalin	s/lipocal	TICK-L	1e-19	0.807018	lipocalin group IV subgroup metastriate	s/lip2	hypothetical protein	5E-007	gi|68051217	110	25	62	86	4	50	19	1
Am-23327	25	Am-23327	558	M	*	BL	36-37	21.061	9.43	17.018	9.02	M	5	0.399	0.274	0.15	ExpAA=7.55 First60=7.47 PredHel=0 Topology=o	0						0.33		7	0	12.4	5.9	2.7		Amb_var-1178 hypothetical secreted protein Amblyomma variegatum - signalP detected	s/lipocal	TICK-TB2	5e-22	0.530612	lipocalin	s/lip1	putative secreted salivary protein	6E-004	gi|67083669	65	35	31	43	5	137	111	1
Am-19059	25	Am-19059	489	M	*	CYT		18.469	6.88			_	3	0.145	0.132	0.74	ExpAA=0.02 First60=0.01 PredHel=0 Topology=o	0						0.34		7	5	19.1	2.5	3.1		Der_and-432 hypothetical secreted protein Dermacentor andersoni	s/lipocal	TICK-TB2	8e-21	0.791444	lipocalin	s/lip1	putative secreted protein	5E-008	gi|67083637	151	21	77	119	3	40	14	1
Am-20829	24	Am-20829	760	M		SIG	23-24	23.581	8.92	21.081	8.85	S	2	0.093	0.859	0.026	ExpAA=23.08 First60=1.44 PredHel=0 Topology=o	0						0.31		7	0	13.4	5.1	2.8		Licpodalin-4_17 - signalP detected lipocalin	s/lipocal	TICK-L	8e-07	0.803371	lipocalin	s/lipocalin	putative secreted histamine binding protein of 19.7 kDa	8E-010	gi|51011480	124	32	64	86	2	20	20	2
Am-52418	24	Am-52418	612	M	*	SIG	20-21	23.109	8.75	20.985	8.8	S	1	0.035	0.933	0.087	ExpAA=1.89 First60=1.88 PredHel=0 Topology=o	0						0.36		9	0	14.3	5.9	3.9		Lipocalin-2_8 - signalP detected lipocalin	s/lipocal	TICK-L	4e-24	0.924242	salivary lipocalin	s/lip6	histamine binding protein	1E-015	gi|196476873	182	29	86	139	16	23	9	1
Am-22362	24	Am-22362	567	E	*	CYT		21.447	8.94			_	5	0.491	0.059	0.57	ExpAA=0.28 First60=0.03 PredHel=0 Topology=o	0						0.35		8	0	13.3	6.4	3.2		Lipocal-1_14 lipocalin	s/lipocal	TICK-L	1e-24	0.84153	lipocalin	s/lip4	Female-specific histamine-binding protein 2; Short=FS-HBP2; Flags: Precursor	1E-015	gi|8470378	135	38	72	85	5	39	29	1
Am-33536	23	Am-33536	735	M	*	BL	20-21	27.95	9.4	25.751	9.47	S	4	0.114	0.592	0.304	ExpAA=0.65 First60=0.50 PredHel=0 Topology=o	0						0.2		7	0	11.1	5.3	6.6		Amby-am-884 hypothetical secreted protein - truncated Amblyomma americanum - signalP detected	s/lipocal	TICK-TB2	2e-07	0.956522	lipocalin 5	s/lip5	putative serotonin and histamine binding protein	0.007	gi|82791912	165	24	76	150	44	30	33	1
Am-30788	23	Am-30788	540	E	*	CYT		20.479	5.17			_	1	0.054	0.061	0.958	ExpAA=0.00 First60=0.00 PredHel=0 Topology=o	0						0.35		4	0	12.3	5.6	1.7		Lipocal-1_24 lipocalin	s/lipocal	TICK-L	5e-30	0.954286	lipocalin	s/lip4	Female-specific histamine-binding protein 2; Short=FS-HBP2; Flags: Precursor	3E-023	gi|8470378	158	36	84	104	5	32	2	1
Am-5073	22	Am-5073	786	A	*	CYT		29.652	7.7			_	1	0.097	0.056	0.92	ExpAA=0.02 First60=0.00 PredHel=0 Topology=o	0						0.25		9	7	12.3	5.4	4.6		Lipocal-1_12 lipocalin	s/lipocal	TICK-L	3e-11	1.00581	lipocalin	S/LIP11	lipocalin	2E-012	gi|308198924	193	28	92	143	23	15	66	1
Am-14144	22	Am-14144	636	M	*	SIG	16-17	24.335	4.83	22.529	4.83	S	3	0.286	0.724	0.055	ExpAA=1.08 First60=1.08 PredHel=0 Topology=o	0						0.24		8	1	14.2	3.8	2.8		Lipocalin-5_8 - signalP detected lipocalin	s/lipocal	TICK-L	6e-31	0.86747	salivary lipocalin	s/lip26	putative secreted protein	3E-017	gi|260908372	142	30	77	101	6	32	39	1
Am-35325	22	Am-35325	621	M	*	SIG	19-20	22.913	7.58	20.801	7.74	S	2	0.049	0.822	0.157	ExpAA=0.12 First60=0.07 PredHel=0 Topology=o	0						0.25		8	0	17.5	5.8	3.9		Lipocalin-2_8 - signalP detected lipocalin	s/lipocal	TICK-L	9e-16	0.873737	lipocalin	s/lip14	histamine binding protein	9E-015	gi|196476627	162	30	80	120	11	37	34	1
Am-14522	22	Am-14522	534	C	*	CYT		19.803	7.04			M	4	0.734	0.02	0.411	ExpAA=0.12 First60=0.00 PredHel=0 Topology=o	0						0.25		8	1	13.6	8.5	2.8		Lipocal-1_12 lipocalin	s/lipocal	TICK-L	9e-17	0.732558	lipocalin	s/lip4	lipocalin	4E-010	gi|114153282	92	34	75	63	4	24	33	1
Am-80382	21	Am-80382	582	E	*	CYT		21.813	7.16			_	2	0.198	0.046	0.846	ExpAA=0.00 First60=0.00 PredHel=0 Topology=o	0						0.29		6	0	16.6	7.3	2.1		Lipocalin-2_7 lipocalin	s/lipocal	TICK-L	6e-37	0.873494	salivary lipocalin	s/lip6	histamine binding protein	3E-021	gi|196476627	164	35	81	110	5	37	9	1
Am-38415	19	Am-38415	660	M	*	SIG	18-19	24.493	8.77	22.611	8.64	S	3	0.026	0.738	0.249	ExpAA=0.03 First60=0.02 PredHel=0 Topology=o	0						0.24		7	1	16.9	4.6	5		Lipocal-1_11 - signalP detected lipocalin	s/lipocal	TICK-L	2e-12	0.994475	lipocalin	s/lip10	salivary lipocalin	3E-011	gi|260908249	173	27	79	128	27	36	43	1
Am-1021	19	Am-1021	630	G	*	SIG	-1	22.567	5.83			M	3	0.784	0.313	0.05	ExpAA=16.39 First60=16.39 PredHel=0 Topology=o	0						0.27		7	2	14.8	5.3	4.8		Lipocalin-5_12 - signalP detected lipocalin	s/lipocal	TICK-L	4e-36	0.969136	salivary lipocalin	s/lip26	putative secreted protein	4E-020	gi|260908372	168	31	91	116	2	3	34	1
Am-31181	18	Am-31181	616	M		SIG	22-23	23.591	4.77	21.079	4.68	S	3	0.185	0.743	0.034	ExpAA=0.28 First60=0.28 PredHel=0 Topology=o	0						0.34		5	1	16.5	4.9	3.9		Lipocalin-2_14 - signalP detected lipocalin	s/lipocal	TICK-L	1e-14	0.988235	lipocalin group 3	s/lip3	lipocalin group IV subgroup metastriate	6E-012	gi|307006495	163	30	75	120	17	30	31	1
Am-31184	18	Am-31184	618	M	*	CYT		23.193	4.46			_	2	0.046	0.158	0.876	ExpAA=0.00 First60=0.00 PredHel=0 Topology=o	0						0.33		8	0	16.1	6.8	3.9		Lipocalin-3_39 lipocalin	s/lipocal	TICK-L	2e-15	1.11539	lipocalin group 3	s/lip3	lipocalin group IV subgroup metastriate	8E-011	gi|307006495	161	28	74	121	16	37	27	1
Am-14679	18	Am-14679	525	F	*	CYT		20.626	9.82			M	5	0.503	0.05	0.449	ExpAA=0.00 First60=0.00 PredHel=0 Topology=o	0						0.38		6	1	11.5	2.9	8		Lipocal-1_8 lipocalin	s/lipocal	TICK-L	9e-07	0.976331	lipocalin	s/lip1	putative secreted histamine binding protein of 19.7 kDa	1E-004	gi|51011480	157	21	81	127	6	36	5	1
Am-6945	17	Am-6945	834	M	*	CYT		29.898	9.26			_	3	0.255	0.022	0.821	ExpAA=4.08 First60=3.09 PredHel=0 Topology=o	0						0.24		10	7	16.2	2.5	4.3		Lipocal-1_34 lipocalin	s/lipocal	TICK-L	1e-19	1.00529	lipocalin	s/lip4	lipocalin	4E-009	gi|114153282	114	31	93	82	7	1	76	1
Am-39643	17	Am-39643	633	M	*	SIG	30-31	24.299	8.13	21.169	6.2	M	5	0.489	0.404	0.048	ExpAA=3.76 First60=3.52 PredHel=0 Topology=o	0						0.22		6	0	14.8	4.3	3.3		Lipocal-1_11 - signalP detected lipocalin	s/lipocal	TICK-L	6e-11	0.922652	lipocalin	s/lip27	nymphal histamine binding protein B	0.008	gi|67083743	60	34	28	41	3	144	142	1
Am-31176	17	Am-31176	591	M	*	CYT		20.794	4.45			_	2	0.042	0.167	0.864	ExpAA=0.04 First60=0.00 PredHel=0 Topology=o	0						0.39		9	3	16.8	5.1	3.1		Lipocalin-2_14 lipocalin	s/lipocal	TICK-L	1e-11	1.00588	lipocalin group 3	s/lip3	lipocalin group IV subgroup metastriate	4E-010	gi|307006495	164	29	75	122	13	37	27	1
Am-6456	17	Am-6456	594	M	*	SIG	18-19	19.832	9.42	17.967	9.53	S	2	0.049	0.905	0.222	ExpAA=0.43 First60=0.06 PredHel=0 Topology=o	0						0.25		7	0	12.2	5.6	3		Amb_var-1178 hypothetical secreted protein Amblyomma variegatum - signalP detected	s/lipocal	TICK-TB2	2e-33	0.903061	lipocalin	s/lip1	putative secreted salivary protein	5E-005	gi|67083589	69	32	30	47	1	156	117	1
Am-16197	16	Am-16197	618	M	*	CYT		23.508	8.74			M	5	0.424	0.113	0.27	ExpAA=0.07 First60=0.00 PredHel=0 Topology=o	0						0.33		14	1	16.6	6.8	4.4	1 | 23 RGRRKDR|QV 0.586 *ProP* |	Lipocal-1_4 lipocalin	s/lipocal	TICK-L	2e-30	0.75	salivary lipocalin	s/lip	conserved hypothetical protein	2E-018	gi|241679301	128	36	71	83	1	34	73	1
Am-56582	16	Am-56582	552	M	*	SIG	22-23	20.372	4.56	17.992	4.44	S	3	0.173	0.773	0.019	ExpAA=14.66 First60=14.66 PredHel=0 Topology=o	0						0.24		6	1	12	6.6	6.6		Lipocalin-5_5 - signalP detected lipocalin	s/lipocal	TICK-L	1e-42	0.962733	salivary lipocalin	s/lip26	putative secreted protein	1E-019	gi|260908372	166	31	90	115	1	8	14	1
Am-54559	15	Am-54559	573	A	*	CYT		21.114	4.75			_	5	0.416	0.051	0.49	ExpAA=0.00 First60=0.00 PredHel=0 Topology=o	0						0.34		9	0	14.7	8.9	3.7		Lipocal-1_4 lipocalin	s/lipocal	TICK-L	2e-38	0.931818	salivary lipocalin	s/lip	conserved hypothetical protein	8E-033	gi|241150647	162	42	89	97	7	15	13	1
Am-41171	15	Am-41171	528	M	*	SIG	19-20	19.045	4.55	17.143	4.55	S	1	0.077	0.894	0.068	ExpAA=0.12 First60=0.11 PredHel=0 Topology=o	0						0.33		7	0	15.4	6.3	6.9		Lipocalin-5_5 - signalP detected lipocalin	s/lipocal	TICK-L	5e-28	0.944099	salivary lipocalin	s/lip26	putative secreted protein	1E-016	gi|260908372	163	28	88	123	7	9	3	1
Am-29854	14	Am-29854	795	M	*	CYT		29.77	9.87			M	3	0.658	0.137	0.174	ExpAA=21.60 First60=0.69 PredHel=1 Topology=i93-115o	1	8.3	56.4	35.2		149	0.28		9	0	13.6	3.8	7.2		Amb_var-1178 hypothetical secreted protein Amblyomma variegatum	s/lipocal	TICK-TB2	3e-19	0.826531	lipocalin	s/lip1	lipocalin	0.038	gi|308198924	64	32	31	44	1	144	193	1
Am-45349	13	Am-45349	852	M	*	CYT		32.528	5.9			M	5	0.328	0.198	0.291	ExpAA=0.00 First60=0.00 PredHel=0 Topology=o	0						0.3		21	0	16.3	5.3	4.2		Lipocal-1_9 lipocalin	s/lipocal	TICK-L	5e-39	0.876471	salivary lipocalin	s/lip	conserved hypothetical protein	2E-024	gi|241679301	144	38	80	90	5	35	138	1
Am-40710	13	Am-40710	711	T	*	CYT		27.294	9.07			_	4	0.259	0.138	0.503	ExpAA=0.27 First60=0.16 PredHel=0 Topology=o	0						0.36		13	4	13.6	3	8.1	1 | 91 VKNRNFR|SA 0.557 *ProP* |	Rh_micro-2273 hypothetical secreted protein Rhipicephalus microplus	s/lipocal	TICK-TB2	7e-17	0.695852	lipocalin	s/lip1	lipocalin	3E-004	gi|308198924	176	24	84	147	20	32	35	1
Am-13527	13	Am-13527	666	M	*	SIG	24-25	26.185	10.36	23.519	10.4	S	1	0.082	0.921	0.03	ExpAA=3.90 First60=3.71 PredHel=0 Topology=o	0						0.34		7	0	12.7	4.5	4.5		Lipocalin-2_27 - signalP detected lipocalin	s/lipocal	TICK-L	1e-09	1.02532	lipocalin	s/lip8	putative salivary HBP family member	5E-007	gi|67083407	185	24	94	149	20	6	11	1
Am-14145	13	Am-14145	633	N	*	CYT		23.825	5.01			M	4	0.606	0.122	0.314	ExpAA=8.72 First60=8.70 PredHel=0 Topology=o	0						0.2		7	0	11.9	7.1	3.8		Lipocalin-5_11 lipocalin	s/lipocal	TICK-L	2e-36	1.03106	salivary lipocalin	s/lip26	putative secreted protein	4E-021	gi|260908372	166	29	90	120	6	8	30	1
Am-1913	13	Am-1913	545	M		CYT		21.914	6.52			_	2	0.16	0.065	0.816	ExpAA=0.25 First60=0.00 PredHel=0 Topology=o	0						0.34		5	0	11.5	3.3	3.8		Lipocal-1_34 lipocalin	s/lipocal	TICK-L	5e-09	0.804233	lipocalin	s/lip27	lipocalin	0.15	gi|114153282	62	32	51	46	10	54	119	1
Am-20526	13	Am-20526	498	M		SIG	26-27	18.649	4.76	15.869	4.57	S	1	0.04	0.956	0.039	ExpAA=14.76 First60=14.05 PredHel=0 Topology=o	0						0.29		5	0	10.2	4.2	4.8		Lipocal-1_12 - signalP detected lipocalin	s/lipocal	TICK-L	1e-20	0.860465	salivary lipocalin	s/lip25	lipocalin-like protein	8E-017	gi|45360102	155	30	78	109	12	21	22	1
Am-5008	12	Am-5008	672	N	*	CYT		25.762	5.85			_	3	0.145	0.103	0.742	ExpAA=0.02 First60=0.02 PredHel=0 Topology=o	0						0.33		5	11	12.1	3.6	6.7		Lipocal-1_11 lipocalin	s/lipocal	TICK-L	9e-09	1.01105	lipocalin	S/LIP11	putative secreted histamine binding protein of 19.7 kDa	0.006	gi|51011480	167	20	86	136	34	26	73	1
Am-7132	12	Am-7132	621	M		SIG	17-18	23.106	8.07	21.275	7.8	S	4	0.087	0.682	0.299	ExpAA=0.05 First60=0.01 PredHel=0 Topology=o	0						0.25		9	1	14.9	4.3	5.8		Lipocalin-7_8 - signalP detected lipocalin	s/lipocal	TICK-L	5e-13	0.927083	lipocalin	s/lip10	salivary lipocalin	3E-009	gi|260908249	184	26	84	137	20	31	31	1
Am-4069	12	Am-4069	584	M		SIG	18-19	22.64	8.98	20.815	9.08	S	1	0.035	0.949	0.061	ExpAA=0.08 First60=0.02 PredHel=0 Topology=o	0						0.36		9	0	16.4	3.1	2.6		Lipocal-1_12 - signalP detected lipocalin	s/lipocal	TICK-L	2e-08	0.924419	lipocalin	s/lip27	lipocalin-like protein	0.001	gi|45360102	75	31	38	54	5	118	115	1
Am-14680	12	Am-14680	513	F	*	CYT		20.191	9.78			M	5	0.496	0.047	0.477	ExpAA=0.00 First60=0.00 PredHel=0 Topology=i	0						0.4		6	1	11.8	2.9	7.6		Lipocal-1_8 lipocalin	s/lipocal	TICK-L	6e-07	0.976331	lipocalin	s/lip1	putative secreted histamine binding protein of 19.7 kDa	3E-004	gi|51011480	157	20	81	130	12	36	5	1
Am-63457	11	Am-63457	594	S	*	SIG	28-29	22.871	6.11	19.786	5.47	S	1	0.052	0.871	0.055	ExpAA=6.42 First60=6.14 PredHel=0 Topology=o	0						0.21		6	2	12.2	4.6	4.6		Lipocal-1_12 - signalP detected lipocalin	s/lipocal	TICK-L	8e-48	0.959302	salivary lipocalin	s/lip4	lipocalin-like protein	1E-063	gi|45360102	183	62	92	69	2	14	16	1
Am-10078	11	Am-10078	564	M		SIG	19-20	21.395	9.69	19.382	9.9	S	2	0.024	0.955	0.156	ExpAA=0.11 First60=0.09 PredHel=0 Topology=o	0						0.25		4	0	14.8	4.2	5.3	1 | 83 AMRRIRR|IA 0.572 *ProP* |	Amb_var-1178 hypothetical secreted protein Amblyomma variegatum - signalP detected	s/lipocal	TICK-TB2	8e-18	0.846939	lipocalin	s/lip1	putative secreted histamine binding protein of 19.7 kDa	0.21	gi|51011480	138	20	71	124	17	22	13	1
Am-6950	11	Am-6950	530	M		BL	29-30	20.728	9.07	17.58	9.15	S	4	0.037	0.656	0.406	ExpAA=0.36 First60=0.35 PredHel=0 Topology=o	0						0.33		4	1	16.4	3.4	3.4		Lipocal-1_16 - signalP detected lipocalin	s/lipocal	TICK-L	9e-10	0.787709	lipocalin	s/lip4	Male-specific histamine-binding salivary protein; Short=MS-HBP; Flags: Precursor	4E-006	gi|8470381	141	29	71	112	20	3	17	1
Am-31188	10	Am-31188	651	M	*	SIG	22-23	24.219	4.46	21.694	4.38	S	3	0.204	0.768	0.027	ExpAA=0.79 First60=0.79 PredHel=0 Topology=o	0						0.31		6	0	16.7	6.5	3.2		Lipocalin-3_43 - signalP detected lipocalin	s/lipocal	TICK-L	3e-15	1.11539	lipocalin group 3	s/lip3	lipocalin group IV subgroup metastriate	3E-010	gi|307006495	168	27	77	127	10	30	31	1
Am-9233	10	Am-9233	576	G	*	CYT		19.099	5.03			M	3	0.75	0.166	0.113	ExpAA=19.05 First60=16.85 PredHel=1 Topology=i40-62o	1	11.5	67.5	20.9		129	0.32		10	2	10.5	3.1	4.7		Lipocal-1_14 lipocalin	s/lipocal	TICK-L	6e-15	0.491803	lipocalin	s/lipocalin	lipocalin	3E-006	gi|114153282	80	32	65	56	3	36	94	1
Am-22788	10	Am-22788	483	R	*	CYT		18.19	5.77			M	5	0.705	0.018	0.547	ExpAA=0.00 First60=0.00 PredHel=0 Topology=o	0						0.3		5	0	17.5	6.3	1.3		Lipocalin-6_5 lipocalin	s/lipocal	TICK-L	1e-14	0.982659	salivary lipocalin 6	s/lip45-7	hypothetical secreted protein	0.046	gi|260908610	103	28	40	86	16	35	12	1
Am-59494	9	Am-59494	561	M	*	SIG	26-27	20.763	4.82	18.014	4.72	S	1	0.02	0.967	0.046	ExpAA=7.94 First60=7.94 PredHel=0 Topology=o	0						0.26		11	4	18.8	3.2	6.5		Lipocalin-5_9 - signalP detected lipocalin	s/lipocal	TICK-L	2e-30	0.920732	salivary lipocalin	s/lip26	putative secreted protein	2E-014	gi|260908372	141	29	76	101	3	30	39	1
Am-31183	8	Am-31183	562	D		CYT		21.167	4.95			_	5	0.097	0.308	0.477	ExpAA=0.06 First60=0.02 PredHel=0 Topology=o	0						0.29		6	1	17	8	2.7		Lipocalin-2_16 lipocalin	s/lipocal	TICK-L	3e-12	0.792135	lipocalin group 3	s/lip3	lipocalin group II group II b	2E-007	gi|307006469	170	29	73	127	29	25	30	1
Am-47415	8	Am-47415	488	M		SIG	18-19	18.775	8.94	16.9	8.86	S	3	0.358	0.796	0.012	ExpAA=2.05 First60=2.05 PredHel=0 Topology=o	0						0.37		6	1	12.9	3.7	5.5		Lipocalin-5_7 - signalP detected lipocalin	s/lipocal	TICK-L	3e-48	0.897436	salivary lipocalin	s/lip26	putative secreted protein	5E-037	gi|260908372	162	44	88	91	1	1	1	1
Am-10013	7	Am-10013	498	M	*	SIG	20-21	18.557	4.57	16.601	4.49	S	1	0.056	0.891	0.07	ExpAA=0.16 First60=0.16 PredHel=0 Topology=o	0						0.21		5	0	10.9	4.2	5.5		Lipocalin-5_8 - signalP detected lipocalin	s/lipocal	TICK-L	1e-33	0.777108	salivary lipocalin	s/lip26	putative secreted protein	1E-015	gi|260908372	147	30	80	105	4	9	4	1
Am-51036	7	Am-51036	492	M		SIG	20-21	18.129	4.74	16.181	4.65	S	2	0.115	0.878	0.04	ExpAA=0.07 First60=0.07 PredHel=0 Topology=o	0						0.24		6	1	15.8	6.1	5.5		Lipocalin-5_11 - signalP detected lipocalin	s/lipocal	TICK-L	5e-35	0.838509	salivary lipocalin	s/lip26	putative secreted protein	6E-014	gi|260908372	155	30	84	111	11	6	4	1
Am-80673	6	Am-80673	558	M	*	SIG	26-27	20.838	5.5	18.229	5.09	S	3	0.308	0.741	0.013	ExpAA=17.41 First60=17.40 PredHel=1 Topology=i5-24o	1	10.3	87	2.7		161	0.36		6	0	12.4	3.2	3.2		Lipocalin-5_9 - signalP detected lipocalin	s/lipocal	TICK-L	7e-42	0.951219	salivary lipocalin	s/lip26	putative secreted protein	6E-027	gi|260908372	167	33	90	112	1	10	16	1
Am-16202	6	Am-16202	496	M		SIG	19-20	19.827	9.26	17.598	9.41	S	3	0.031	0.846	0.32	ExpAA=2.43 First60=2.38 PredHel=0 Topology=o	0						0.35		4	0	10.2	4.8	3		Lipocal-1_16 - signalP detected lipocalin	s/lipocal	TICK-L	3e-17	0.832402	lipocalin	s/lip18	female-specific histamine-binding protein 2	2E-008	gi|260908662	140	27	75	105	7	19	23	1
Am-40487	6	Am-40487	489	Q	*	CYT		18.621	6.46			_	1	0.061	0.069	0.954	ExpAA=0.01 First60=0.00 PredHel=0 Topology=o	0						0.37		8	0	8.6	4.3	6.2		Lipocal-1_8 lipocalin	s/lipocal	TICK-L	6e-46	0.952663	salivary lipocalin	s/lip	conserved hypothetical protein	3E-042	gi|241679304	155	47	82	82	1	32	3	1
Am-24294	6	Am-24294	486	M		SIG	19-20	18.172	9.58	16.342	9.58	S	1	0.064	0.928	0.043	ExpAA=12.73 First60=12.65 PredHel=1 Topology=o5-22i	1	10.4	3.1	86.5		141	0.37		3	5	18.4	2.5	5.5		Licpodalin-4_17 - signalP detected lipocalin	s/lipocal	TICK-L	5e-08	0.831461	lipocalin	s/lip1	putative secreted histamine binding protein of 19.7 kDa	4E-004	gi|51011480	139	26	71	108	9	21	11	1
Am-31186	5	Am-31186	660	M	*	SIG	22-23	24.763	4.75	22.257	4.64	S	3	0.191	0.783	0.025	ExpAA=0.60 First60=0.60 PredHel=0 Topology=o	0						0.27		6	0	15.5	6.8	4.6		Lipocalin-3_12 - signalP detected lipocalin	s/lipocal	TICK-L	7e-16	1.01754	lipocalin group 3	s/lip3	lipocalin group IV subgroup metastriate	3E-012	gi|307006495	168	30	77	123	15	30	31	1
Am-120770	5	Am-120770	539	M		BL	28-29	19.993	5.24	16.938	5.06	S	5	0.282	0.334	0.199	ExpAA=0.13 First60=0.13 PredHel=0 Topology=o	0						0.26		6	1	21.7	4.4	4.4		Lipocalin-6_5 - signalP detected lipocalin	s/lipocal	TICK-L	1e-25	0.768786	salivary lipocalin 6	s/lip45-7	hypothetical secreted protein	2E-006	gi|260908610	212	27	83	156	49	4	13	1
Am-54140	5	Am-54140	507	M	*	SIG	18-19	19.389	8.93	17.371	9.03	S	1	0.117	0.947	0.028	ExpAA=4.16 First60=4.16 PredHel=0 Topology=o	0						0.42		6	0	17.3	3.6	4.2		Lipocalin-5_8 - signalP detected lipocalin	s/lipocal	TICK-L	2e-44	0.89759	salivary lipocalin	s/lip26	putative secreted protein	5E-056	gi|260908372	162	60	88	65	0	1	1	1
Am-1694	120	Am-1694	474	M	*	SIG	20-21	17.979	9.26	15.838	9.24	S	1	0.07	0.955	0.038	ExpAA=9.51 First60=6.27 PredHel=0 Topology=o	0						0.28		6	0	15.3	3.8	3.2		Hypothetical secreted protein precursor - signalP detected	s/lipocal	HS	0.55		lipocalin	s/lip 40-292	hypothetical protein IscW_ISCW014533	2.4	gi|241862376	44	37	67	28	1	23	109	1
Am-11755	38	Am-11755	474	M	*	CYT		17.908	4.95			_	5	0.52	0.033	0.524	ExpAA=0.00 First60=0.00 PredHel=0 Topology=o	0						0.37		6	3	17.8	5.1	7.6		Lipocalin-6_5 lipocalin	s/lipocal	TICK-L	1e-17	0.797688	salivary lipocalin 6	s/lip45-7	hypothetical protein AND_14449	0.37	gi|312375202	69	27	7	53	5	624	60	1
Am-3296	235	Am-3296	480	M	*	CYT		17.906	10.42			M	1	0.93	0.118	0.045	ExpAA=1.18 First60=0.06 PredHel=0 Topology=o	0						0.34		6	0	15.7	8.2	6.3		Amb_var-1178 hypothetical secreted protein Amblyomma variegatum	s/lipocal	TICK-TB2	1e-22	0.780612	lipocalin	s/lip1	putative secreted lipocalin-like protein	5E-004	gi|67083587	90	30	39	63	2	136	59	1
Am-7648	113	Am-7648	468	T	*	BL	22-23	17.579	4.48	15.108	4.41	S	1	0.032	0.927	0.07	ExpAA=0.34 First60=0.34 PredHel=0 Topology=o	0						0.33		6	3	13.5	5.2	6.5		Lipocalin-5_9 - signalP detected lipocalin	s/lipocal	TICK-L	2e-33	0.859756	salivary lipocalin	s/lip26	putative secreted protein	2E-016	gi|260908372	143	30	77	102	4	29	8	1
Am-84087	11	Am-84087	456	V	*	CYT		17.456	6.89			M	4	0.766	0.018	0.382	ExpAA=0.00 First60=0.00 PredHel=0 Topology=o	0						0.38		5	2	13.2	5.3	4.6		Lipocal-1_34 lipocalin	s/lipocal	TICK-L	1e-18	0.677249	lipocalin	s/lip4	serotonin and histamine binding protein	3E-014	gi|196476625	67	52	96	32	1	3	46	1
Am-883	10	Am-883	456	C	*	CYT		17.221	4.45			_	2	0.075	0.112	0.888	ExpAA=0.00 First60=0.00 PredHel=0 Topology=o	0						0.36		8	1	14.6	6.6	7.3		Lipocal-1_6 lipocalin	s/lipocal	TICK-L	6e-28	0.874251	salivary lipocalin	s/lip	conserved hypothetical protein	1E-022	gi|241836653	138	40	74	86	9	46	4	1
Am-6257	12	Am-6257	471	M	*	CYT		17.205	5.84			_	4	0.44	0.034	0.687	ExpAA=0.04 First60=0.02 PredHel=0 Topology=o	0						0.39		6	1	16.7	3.2	1.3		Lipocal-1_13 lipocalin	s/lipocal	TICK-L	3e-08	0.819672	lipocalin	s/lip40-171	lipocalin	3E-006	gi|219935285	141	24	64	110	11	76	6	1
Am-33735	6	Am-33735	460	M		SIG	19-20	17.096	4.74	14.992	4.64	S	2	0.016	0.951	0.183	ExpAA=0.10 First60=0.09 PredHel=0 Topology=o	0						0.35		5	1	15.6	3.9	2.6	1 | 52 SKFRLKR|TT 0.704 *ProP* |	Lipocalin-6_1 - signalP detected lipocalin	s/lipocal	TICK-L	5e-22	0.942149	salivary lipocalin 6	s/lip45-7	hypothetical secreted protein	1E-005	gi|260908610	170	24	67	135	42	4	10	1
Am-35401	13	Am-35401	441	S	*	CYT		16.817	8.47			M	4	0.666	0.034	0.409	ExpAA=0.00 First60=0.00 PredHel=0 Topology=o	0						0.29		6	0	17.1	4.8	2.7		Amb_caj-381 hypothetical secreted protein - truncated at 3 prime Amblyomma cajennense	s/lipocal	TICK-TB2	8e-27	0.739394	lipocalin	s/lip1	histamine binding protein	0.003	gi|67083417	132	29	70	99	25	46	8	1
Am-79231	10	Am-79231	447	M	*	CYT		16.788	4.32			S	2	0.054	0.868	0.204	ExpAA=0.00 First60=0.00 PredHel=0 Topology=o	0						0.3		6	2	11.5	6.8	4.1		Lipocalin-5_8 lipocalin	s/lipocal	TICK-L	8e-39	0.861446	salivary lipocalin	s/lip26	putative secreted protein	3E-017	gi|260908372	142	30	77	100	0	34	6	1
Am-5650	44	Am-5650	441	M	*	CYT		16.247	5.94			M	4	0.537	0.129	0.198	ExpAA=0.01 First60=0.00 PredHel=0 Topology=o	0						0.31		6	0	13	6.8	2.7		Lipocalin-2_21 lipocalin	s/lipocal	TICK-L	2e-17	0.86875	lipocalin group IV subgroup metastriate	s/lip2	hypothetical protein	4E-006	gi|68051217	131	25	74	103	8	43	11	1
Am-97757	10	Am-97757	426	M	*	CYT		16.21	9.15			M	5	0.563	0.024	0.551	ExpAA=0.00 First60=0.00 PredHel=0 Topology=o	0						0.39		6	0	14.9	7.8	4.3		Lipocalin-2_21 lipocalin	s/lipocal	TICK-L	8e-07	0.88125	lipocalin	s/lip1	lipocalin group II group II b	0.067	gi|307006469	107	26	46	83	7	108	27	1
Am-3756	145	Am-3756	414	V	*	CYT		15.956	9.47			M	5	0.553	0.034	0.552	ExpAA=2.22 First60=0.00 PredHel=0 Topology=i	0						0.33		6	0	12.4	2.2	2.9		Lipocal-1_14 lipocalin	s/lipocal	TICK-L	3e-16	0.710383	lipocalin	s/lip4	Female-specific histamine-binding protein 2; Short=FS-HBP2; Flags: Precursor	8E-008	gi|8470378	109	31	58	77	5	65	4	1
Am-54395	5	Am-54395	428	M		CYT		15.747	5.51			_	3	0.212	0.081	0.703	ExpAA=0.01 First60=0.01 PredHel=0 Topology=o	0						0.29		3	1	15.4	7	9.1		Lipocal-1_1 lipocalin	s/lipocal	TICK-S	6e-18	0.324468	salivary lipocalin	s/lip	conserved hypothetical protein	3E-012	gi|241836651	76	38	42	47	0	9	54	1
Am-45627	7	Am-45627	444	M	*	SIG	21-22	15.443	4.8	13.097	4.51	S	2	0.133	0.826	0.025	ExpAA=0.01 First60=0.01 PredHel=0 Topology=o	0						0.31		4	0	14.3	4.8	2		Rh_micro-6985 secreted histamine binding protein - truncated at 5 prime Rhipicephalus microplus - signalP detected	s/lipocal	TICK-TB2	2e-08	0.714932	lipocalin	s/lip40-171	putative secreted histamine binding protein of 22.8 kDa	0.19	gi|51011532	37	36	18	24	0	158	98	1
Am-44200	9	Am-44200	408	H	*	CYT		15.42	7.04			_	2	0.198	0.036	0.839	ExpAA=0.01 First60=0.01 PredHel=0 Topology=o	0						0.34		7	0	11.1	4.4	6.7		Rh_micro-5255 hypothetical secreted protein Rhipicephalus microplus	s/lipocal	TICK-TB2	1e-19	0.395973	salivary lipocalin	s/lip	lipocalin	4E-005	gi|308198924	92	32	44	64	3	116	32	1
Am-31804	18	Am-31804	405	M	*	CYT		15.355	10.48			M	1	0.902	0.04	0.085	ExpAA=1.30 First60=1.29 PredHel=0 Topology=i	0						0.46		6	0	19.4	7.5	4.5	1 | 128 CSRRIPR|IV 0.629 *ProP* |	Amb_var-1178 hypothetical secreted protein Amblyomma variegatum	s/lipocal	TICK-TB2	6e-20	0.540816	lipocalin	s/lip15	secreted protein, putative	0.039	gi|242000086	65	29	30	48	5	144	59	1
Am-30471	65	Am-30471	465	R	*	CYT		15.347	5.15			_	2	0.129	0.082	0.826	ExpAA=5.61 First60=5.60 PredHel=0 Topology=o	0						0.2		5	1	13.6	3.9	5.8		Amb_var-372 hypothetical secreted protein Amblyomma variegatum	s/lipocal	TICK-TB2	4e-13	0.363184	lipocalin	s/lip1	lipocalin	0.003	gi|308198924	67	33	32	48	7	141	42	1
Am-109137	5	Am-109137	435	A	*	SIG	32-33	15.18	4.81	11.835	4.6	S	3	0.012	0.866	0.398	ExpAA=20.25 First60=20.13 PredHel=1 Topology=i13-35o	1	15.3	75.7	9		109	0.24		9	1	13.2	5.6	6.3		Rh_micro-8873 lipocalin-like protein Rhipicephalus microplus - signalP detected lipocalin	s/lipocal	TICK-TB2	3e-28	0.463158	salivary lipocalin	s/lip	conserved hypothetical protein	2E-014	gi|241679304	85	44	45	49	2	101	56	1
Am-7649	7	Am-7649	390	F	*	CYT		14.064	4.73			_	2	0.054	0.205	0.872	ExpAA=0.75 First60=0.34 PredHel=0 Topology=o	0						0.34		2	5	16.3	6.2	7		Lipocalin-5_12 lipocalin	s/lipocal	TICK-L	2e-20	0.679012	salivary lipocalin	s/lip26	putative secreted protein	2E-007	gi|260908372	98	32	53	68	4	33	23	1
Am-29851	6	Am-29851	369	A	*	CYT		13.818	9.82			M	3	0.805	0.04	0.254	ExpAA=0.02 First60=0.01 PredHel=0 Topology=o	0						0.26		5	3	19.7	5.7	3.3		Amb_var-1178 hypothetical secreted protein Amblyomma variegatum	s/lipocal	TICK-TB2	1e-18	0.510204	lipocalin	s/lip15	lipocalin	0.008	gi|308198924	110	28	53	79	14	99	21	1
Am-2348	28	Am-2348	369	D	*	CYT		13.208	8.89			_	2	0.157	0.033	0.904	ExpAA=0.09 First60=0.09 PredHel=0 Topology=i	0						0.39		7	0	11.5	6.6	8.2		Rh_micro-9353 hypothetical secreted protein Rhipicephalus microplus	s/lipocal	TICK-TB2	2e-15	0.426471	salivary lipocalin	s/lip	putative secreted histamine binding protein of 19.7 kDa	3E-006	gi|51011480	84	31	43	60	4	109	8	1
Am-11662	11	Am-11662	336	M		CYT		12.806	5.14			_	4	0.313	0.049	0.688	ExpAA=0.00 First60=0.00 PredHel=0 Topology=o	0						0.45		3	4	23	7.1	6.2		Lipocalin-6_2 lipocalin	s/lipocal	TICK-L	3e-20	0.463542	salivary lipocalin 6	s/lip45-7	lipocalin	4E-006	gi|260908340	103	30	48	77	8	61	5	1
Am-11564	26	Am-11564	345	S	*	CYT		12.666	8.9			_	4	0.338	0.063	0.623	ExpAA=0.06 First60=0.03 PredHel=0 Topology=o	0						0.42		5	8	19.3	6.1	6.1		Lipocalin-2_21 lipocalin	s/lipocal	TICK-L	3e-07	0.66875	lipocalin	s/lip15	putative secreted histamine binding protein of 19.7 kDa	4E-005	gi|51011480	90	30	46	65	5	103	17	1
Am-90985	5	Am-90985	329	M		CYT		12.572	9.6			M	5	0.501	0.063	0.491	ExpAA=0.00 First60=0.00 PredHel=0 Topology=i	0						0.31		3	0	19.1	3.6	4.5		Rh_micro-5255 hypothetical secreted protein Rhipicephalus microplus	s/lipocal	TICK-TB2	3e-12	0.35906	salivary lipocalin	s/lip	putative secreted histamine binding protein of 19.7 kDa	5E-004	gi|51011480	83	30	43	63	12	91	22	1
Am-15289	8	Am-15289	318	T	*	CYT		12.146	9.19			M	5	0.341	0.211	0.293	ExpAA=0.00 First60=0.00 PredHel=0 Topology=o	0						0.34		6	0	12.4	3.8	7.6		Rh_micro-2273 hypothetical secreted protein Rhipicephalus microplus	s/lipocal	TICK-TB2	5e-12	0.437788	lipocalin	s/lip1	putative salivary HBP family member	0.005	gi|67083407	88	26	45	65	0	103	9	1
Am-30886	54	Am-30886	312	T	*	CYT		11.297	4.73			_	5	0.403	0.06	0.551	ExpAA=0.01 First60=0.00 PredHel=0 Topology=o	0						0.28		4	0	12.6	3.9	6.8		Amb_var-372 hypothetical secreted protein Amblyomma variegatum	s/lipocal	TICK-TB2	1e-09	0.278607	lipocalin	s/lip1	secreted salivary gland peptide, putative	0.25	gi|241694799	43	35	30	29	1	100	18	1
Am-10639	45	Am-10639	300	T	*	CYT		11.095	5.04			_	3	0.252	0.046	0.754	ExpAA=0.02 First60=0.02 PredHel=0 Topology=o	0						0.32		5	2	14.1	5.1	3		Lipocalin-5_12 lipocalin	s/lipocal	TICK-L	1e-13	0.425926	lipocalin	s/lipocalin	putative secreted protein	2E-004	gi|260908372	75	28	41	54	1	105	22	1
Am-29847	34	Am-29847	270	M	*	CYT		9.995	9.19			_	4	0.277	0.109	0.507	ExpAA=0.03 First60=0.03 PredHel=0 Topology=o	0						0.33		6	0	11.2	9	4.5		Amb_var-1178 hypothetical secreted protein Amblyomma variegatum	s/lipocal	TICK-TB2	4e-13	0.346939	lipocalin	s/lip15	putative secreted salivary protein	0.001	gi|67083589	85	30	37	60	6	140	6	1
Am-24817	11	Am-24817	207	M	*	CYT		6.986	6.51			_	3	0.17	0.083	0.741	ExpAA=0.12 First60=0.12 PredHel=0 Topology=i	0						0.4		2	0	10.3	7.4	2.9		Lipocal-1_18 lipocalin	s/lipocal	TICK-L	2e-09	0.283333	lipocalin	s/lipocalin	serotonin and histamine binding protein	2E-007	gi|196476625	40	58	58	17	0	30	20	1
Am-1511	3153	Am-1511	513	M	*	CYT		20.082	4.98			_	5	0.4	0.047	0.452	ExpAA=0.00 First60=0.00 PredHel=0 Topology=o	0						0.36		6	0	12.9	7.1	2.9		Lipocalin-2_28 lipocalin	s/lipocal	TICK-L	9e-22	0.918129	lipocalin group IV subgroup metastriate	s/lip2	hypothetical protein	4E-011	gi|68051217	141	30	80	107	15	28	4	1
Am-14603	840	Am-14603	633	M	*	SIG	18-19	25.197	8.9	23.042	8.82	S	3	0.061	0.764	0.219	ExpAA=0.00 First60=0.00 PredHel=0 Topology=o	0						0.34		12	0	9	5.7	5.7		Amby-am-1577 hypothetical secreted protein - truncated Amblyomma americanum - signalP detected	s/lipocal	TICK-TB2	2e-11	0.817259	Til domain peptide	s/til 40-308	putative lipocalin	2E-005	gi|260908237	88	29	72	64	2	35	31	1
Am-20471	638	Am-20471	726	M	*	SIG	28-29	26.872	9.12	23.952	8.85	S	2	0.107	0.851	0.026	ExpAA=0.33 First60=0.33 PredHel=0 Topology=o	0						0.3		4	2	20.7	4.1	3.3		Lipocalin-3_1 - signalP detected lipocalin	s/lipocal	TICK-L	5e-24	1.00578	salivary lipocalin	s/lip odd	lipocalin group III family member	2E-009	gi|307006515	158	29	88	113	4	9	65	1
Am-3741	592	Am-3741	753	M	*	SIG	25-26	28.141	8.78	25.478	8.49	S	1	0.031	0.933	0.069	ExpAA=14.34 First60=14.29 PredHel=0 Topology=o	0						0.26		7	1	17.2	6.8	3.6		Lipocalin-3_27 - signalP detected lipocalin	s/lipocal	TICK-L	6e-15	1.00541	salivary lipocalin	s/lip40-107	pre-mRNA splicing factor RNA helicase, putative	0.077	gi|124806396	104	25	9	87	11	304	106	1
Am-7708	564	Am-7708	849	Q	*	CYT		31.905	7.08			M	2	0.851	0.037	0.127	ExpAA=0.00 First60=0.00 PredHel=0 Topology=o	0						0.21		11	0	17	6	3.9		Lipocalin-6_5 lipocalin	s/lipocal	TICK-L	2e-30	1.05202	salivary lipocalin 6	s/lip45-7	hypothetical secreted protein	3E-012	gi|260908610	209	27	82	164	51	19	66	1
Am-12265	513	Am-12265	823	M		BL	45-46	30.506	7.58	25.657	6.5	M	4	0.572	0.342	0.125	ExpAA=10.44 First60=10.43 PredHel=0 Topology=o	0						0.23		8	0	20.7	4	4.7		Lipocalin-3_20 lipocalin	s/lipocal	TICK-L	4e-12	1	hypothetical secreted protein	s/	hypothetical conserved secreted protein	4E-006	gi|260908245	154	28	76	126	24	50	55	1
Am-11527	474	Am-11527	642	V	*	CYT		24.113	6.22			_	1	0.09	0.082	0.89	ExpAA=0.02 First60=0.01 PredHel=0 Topology=o	0						0.24		7	2	16	4.7	5.6		Lipocalin-3_13 lipocalin	s/lipocal	TICK-L	6e-13	1.08772	lipocalin	s/40-318	P27 protein	4E-004	gi|158251767	150	25	67	123	15	66	16	1
Am-16173	438	Am-16173	780	H	*	CYT		29.075	8.38			_	1	0.081	0.061	0.929	ExpAA=0.02 First60=0.00 PredHel=0 Topology=o	0						0.19		13	1	14.7	6.6	5		Lipocalin-7_8 lipocalin	s/lipocal	TICK-L	6e-08	0.677083	lipocalin	s/lip40-54	P29	4E-012	gi|55824387	205	23	81	169	15	33	14	1
Am-34574	345	Am-34574	546	V	*	CYT		21.134	9.45			_	1	0.055	0.094	0.94	ExpAA=0.02 First60=0.00 PredHel=0 Topology=o	0						0.32		6	1	9.9	3.9	7.2	1 | 36 AKSRNFR|SN 0.548 *ProP* |	Rh_micro-2273 hypothetical secreted protein Rhipicephalus microplus	s/lipocal	TICK-TB2	7e-21	0.764977	lipocalin	s/lip1	putative secreted histamine binding protein of 19.7 kDa	3E-007	gi|51011480	161	25	83	125	7	32	6	1
Am-3615	329	Am-3615	300	K	*	CYT		11.765	7.78			_	1	0.049	0.06	0.959	ExpAA=0.00 First60=0.00 PredHel=0 Topology=o	0						0.4		5	0	11.1	5.1	6.1	1 | 38 FSVRNKR|GN 0.640 *ProP* |	Lipocalin-2_12 lipocalin	s/lipocal	TICK-L	8e-09	0.433526	salivary lipocalin	uc	hypothetical protein	0.022	gi|68051217	46	34	26	38	11	111	20	1
Am-11361	318	Am-11361	696	M	*	CYT		26.448	5.69			_	3	0.158	0.185	0.708	ExpAA=4.55 First60=4.54 PredHel=0 Topology=o	0						0.26		9	1	16.5	3.5	4.8		Lipocalin-6_5 lipocalin	s/lipocal	TICK-L	7e-31	0.930636	salivary lipocalin 6	s/lip45-7	hypothetical secreted protein	0.008	gi|260908255	153	26	71	126	28	64	69	1
Am-16289	309	Am-16289	609	M	*	SIG	31-32	21.924	5.46	18.529	5.01	S	2	0.058	0.867	0.068	ExpAA=15.30 First60=14.42 PredHel=0 Topology=o	0						0.22		8	0	18.3	7.4	3.5		Hypothetical secreted protein precursor - signalP detected	s/lipocal	HS	0.32		lipocalin	s/lip40-95	C-type lectin domain family 12 member B Clec12b protein	1.2	gi|123782805	52	33	19	35	0	131	131	1
Am-4561	296	Am-4561	669	M	*	SIG	19-20	24.593	5.08	22.47	4.87	S	1	0.019	0.959	0.085	ExpAA=0.01 First60=0.01 PredHel=0 Topology=o	0						0.25		5	0	18.9	5.9	2.7		Lipocalin-6_5 - signalP detected lipocalin	s/lipocal	TICK-L	4e-23	0.953757	salivary lipocalin 6	s/lip45-7	hypothetical secreted protein	4E-010	gi|260908610	221	26	86	176	52	4	9	1
Am-29950	294	Am-29950	768	M	*	SIG	17-18	28.701	6.75	26.909	6.82	S	2	0.041	0.873	0.223	ExpAA=0.04 First60=0.00 PredHel=0 Topology=o	0						0.27		8	1	19.6	3.9	3.9		Licpodalin-4_16 - signalP detected lipocalin	s/lipocal	TICK-L	1e-07	1.03933	lipocalin	s/lip1	histamine binding protein	5E-007	gi|67083709	208	22	94	166	15	12	3	1
Am-9567	293	Am-9567	759	M	*	CYT		28.169	9.26			M	5	0.422	0.147	0.403	ExpAA=0.03 First60=0.00 PredHel=0 Topology=o	0						0.28		10	2	13.5	7.9	7.1	1 | 136 VPRREPR|SL 0.607 *ProP* |	Lipocal-1_11 lipocalin	s/lipocal	TICK-L	4e-08	1.05525	salivary lipocalin	s/lip	lipocalin	0.016	gi|114152990	150	23	74	150	52	49	22	1
Am-14509	280	Am-14509	807	M	*	SIG	20-21	29.798	9.12	27.54	8.95	S	1	0.078	0.908	0.023	ExpAA=1.19 First60=0.88 PredHel=0 Topology=o	0						0.23		11	1	17.5	7.5	4.9		Amby-am-495 hypothetical secreted protein - truncated Amblyomma americanum - signalP detected	s/lipocal	TICK-TB2	1e-17	0.648889	lipocalin	s/lip40-54	P29	4E-007	gi|55824387	173	23	69	148	26	5	6	1
Am-11129	268	Am-11129	702	K	*	SIG	34-35	22.257	4.54	18.48	4.35	S	3	0.036	0.749	0.234	ExpAA=0.24 First60=0.23 PredHel=0 Topology=o	0						0.28		9	1	13.7	5.6	3.4		Lipocalin-3_39 - signalP detected lipocalin	s/lipocal	TICK-L	7e-08	0.923077	lipocalin group 3	s/lip3	lipocalin group IV subgroup metastriate	2E-007	gi|307006495	135	26	62	111	16	71	74	1
Am-2248	260	Am-2248	690	M	*	SIG	22-23	24.227	5.02	22.114	5.02	S	1	0.047	0.961	0.024	ExpAA=0.98 First60=0.96 PredHel=0 Topology=o	0						0.27		8	1	12.7	5.7	5.7		Lipocalin-5_2 - signalP detected lipocalin	s/lipocal	TICK-L	7e-11	0.710692	hypothetical secreted protein	s/	putative secreted protein	0.005	gi|260908372	152	24	82	117	3	1	1	1
Am-17819	260	Am-17819	606	M	*	SIG	23-24	21.993	9.35	19.603	9.47	S	1	0.062	0.921	0.051	ExpAA=0.53 First60=0.50 PredHel=0 Topology=o	0						0.23		4	0	13.4	5	1.5		Lipocalin-3_35 - signalP detected lipocalin	s/lipocal	TICK-L	6e-36	0.994048	salivary lipocalin	s/lip7	P27 protein precursor-like protein	6E-010	gi|196476847	151	28	79	119	20	37	32	1
Am-7269	253	Am-7269	609	M	*	SIG	17-18	23.513	5.8	21.791	6.1	S	2	0.06	0.89	0.123	ExpAA=0.31 First60=0.31 PredHel=0 Topology=o	0						0.28		6	0	17.8	3	5.9		Lipocalin-3_7 - signalP detected lipocalin	s/lipocal	TICK-L	1e-27	0.960674	salivary lipocalin	s/lip	putative secreted histamine binding protein	5E-012	gi|196476631	149	31	78	117	25	38	31	1
Am-5430	252	Am-5430	669	M	*	SIG	41-42	25.857	6.52	21.1	5.99	S	2	0.013	0.945	0.262	ExpAA=5.87 First60=5.84 PredHel=0 Topology=o	0						0.3		10	0	14.9	3.6	3.2		Lipocalin-2_21 - signalP detected lipocalin	s/lipocal	TICK-L	7e-11	1.0875	lipocalin group 3	s/lip3	lipocalin group IV subgroup metastriate	1E-014	gi|307006495	193	30	89	144	25	8	26	1
Am-3639	250	Am-3639	723	A	*	CYT		25.119	5.24			_	1	0.062	0.035	0.957	ExpAA=0.00 First60=0.00 PredHel=0 Topology=o	0						0.35		6	5	17.1	9.6	2.9		Lipocalin-3_35 lipocalin	s/lipocal	TICK-L	2e-14	0.970238	salivary lipocalin	s/lip40-107	P27 protein precursor-like protein	0.019	gi|196476847	157	23	82	154	42	34	31	1
Am-4422	231	Am-4422	630	M	*	SIG	20-21	24.128	9.49	21.887	9.45	S	3	0.098	0.695	0.162	ExpAA=1.31 First60=1.29 PredHel=0 Topology=o	0						0.22		5	0	13.9	5.7	2.9		Lipocalin-2_8 - signalP detected lipocalin	s/lipocal	TICK-L	1e-13	0.843434	lipocalin	s/lip14	putative secreted salivary protein	2E-010	gi|196476833	147	28	81	114	15	18	42	1
Am-10237	229	Am-10237	603	M	*	CYT		21.311	6.42			M	5	0.375	0.113	0.375	ExpAA=1.62 First60=1.54 PredHel=0 Topology=o	0						0.32		5	0	19	3	4		Lipocalin-3_7 lipocalin	s/lipocal	TICK-L	1e-29	0.808989	salivary lipocalin	s/lip	salivary lipocalin	3E-011	gi|260908400	149	31	77	103	11	41	53	1
Am-8272	227	Am-8272	669	M	*	SIG	18-19	24.998	5.59	23.076	5.59	S	1	0.016	0.961	0.122	ExpAA=0.01 First60=0.01 PredHel=0 Topology=o	0						0.3		10	2	18.5	3.6	2.7		Lipocalin-6_5 - signalP detected lipocalin	s/lipocal	TICK-L	2e-32	0.907515	salivary lipocalin 6	s/lip45-7	hypothetical secreted protein	4E-007	gi|260908610	114	32	45	79	7	1	10	1
Am-6645	219	Am-6645	567	M	*	SIG	23-24	21.195	4.54	18.515	4.52	S	1	0.018	0.965	0.061	ExpAA=0.99 First60=0.96 PredHel=0 Topology=o	0						0.27		9	1	18.1	5.9	5.3		Hypothetical secreted protein precursor - signalP detected	s/lipocal	HS	0.21		lipocalin	s/lip40-53	putative serotonin and histamine binding protein	0.16	gi|82791912	139	27	64	108	21	57	46	1
Am-873	214	Am-873	519	M	*	CYT		20.178	7.64			M	5	0.295	0.21	0.241	ExpAA=0.02 First60=0.02 PredHel=0 Topology=o	0						0.35		6	0	11	7.6	4.1		Lipocalin-2_21 lipocalin	s/lipocal	TICK-L	2e-26	0.9625	lipocalin group IV subgroup metastriate	s/lip2	hypothetical protein	7E-008	gi|68051217	123	31	70	93	15	34	20	1
Am-4583	213	Am-4583	780	M	*	SIG	18-19	28.718	5.34	26.845	5.24	S	2	0.022	0.925	0.214	ExpAA=0.03 First60=0.03 PredHel=0 Topology=o	0						0.27		8	2	20.1	6.6	2.7		Lipocalin-6_5 - signalP detected lipocalin	s/lipocal	TICK-L	1e-28	1.0289	salivary lipocalin 6	s/lip45-7	hypothetical secreted protein	1E-011	gi|260908610	224	25	88	179	50	4	9	1
Am-17349	212	Am-17349	534	M	*	SIG	19-20	17.792	9.31	15.691	9.38	S	2	0.129	0.862	0.031	ExpAA=1.43 First60=1.02 PredHel=0 Topology=o	0						0.33		5	2	13	2.3	4.5		Amby-am-586 truncated salivary lipocalin Amblyomma americanum - signalP detected lipocalin	s/lipocal	TICK-TB2	9e-08	0.764706	lipocalin	s/lip28	poly(A)-specific ribonuclease PARN	0.047	gi|41055217	52	37	8	33	1	526	57	1
Am-17474	200	Am-17474	588	M	*	SIG	17-18	22.39	9.53	20.678	9.57	S	2	0.083	0.817	0.118	ExpAA=10.10 First60=10.03 PredHel=0 Topology=o	0						0.31		6	2	9.2	5.1	6.7	1 | 191 LIERRRR|YG 0.539 *ProP* |	Amb_var-1178 hypothetical secreted protein Amblyomma variegatum - signalP detected	s/lipocal	TICK-TB2	6e-24	0.94898	lipocalin	s/lip1	putative secreted salivary protein	0.009	gi|67083589	80	27	35	59	2	147	106	1
Am-3641	195	Am-3641	681	M	*	BL	34-35	26.382	8.71	22.65	8.77	S	1	0.015	0.984	0.084	ExpAA=21.43 First60=21.42 PredHel=1 Topology=i7-29o	1	9.7	87.2	3.1		197	0.35		11	0	16.4	3.1	2.7		Lipocalin-2_27 - signalP detected lipocalin	s/lipocal	TICK-L	7e-12	1.07595	lipocalin group 3	s/lip3	lipocalin group IV subgroup metastriate	9E-022	gi|307006495	170	37	78	112	18	33	54	1
Am-25946	184	Am-25946	633	M	*	SIG	16-17	23.712	6.94	22.086	7.74	S	2	0.04	0.904	0.149	ExpAA=0.15 First60=0.15 PredHel=0 Topology=o	0						0.26		7	1	17.1	2.9	4.3		Amb_caj-381 hypothetical secreted protein - truncated at 3 prime Amblyomma cajennense - signalP detected	s/lipocal	TICK-TB2	3e-09	1.10909	lipocalin	s/lip1	hypothetical protein EC1011_3689	0.78	gi|194437885	132	25	12	102	16	684	26	1
Am-20056	174	Am-20056	363	M	*	SIG	18-19	13.268	8.93	11.402	7.74	S	4	0.248	0.512	0.22	ExpAA=0.14 First60=0.12 PredHel=0 Topology=o	0						0.37		2	0	18.3	9.2	3.3		Lipocalin-2_21 - signalP detected lipocalin	s/lipocal	TICK-L	1e-09	0.7625	hypothetical secreted protein	s/	hypothetical protein AaeL_AAEL010520	0.42	gi|157126446	84	23	7	65	0	1023	35	1
Am-8099	173	Am-8099	534	M	*	SIG	20-21	20.096	7.75	17.769	7	S	2	0.169	0.797	0.038	ExpAA=0.03 First60=0.03 PredHel=0 Topology=o	0						0.32		2	0	15.3	7.3	4.5		Amby-am-884 hypothetical secreted protein - truncated Amblyomma americanum - signalP detected	s/lipocal	TICK-TB2	2e-13	0.777174	hypothetical secreted protein	s/lip9	putative serotonin and histamine binding protein	2.0	gi|82791912	143	25	66	117	19	7	10	1
Am-8849	171	Am-8849	498	M	*	CYT		19.664	8.2			M	5	0.501	0.059	0.374	ExpAA=0.02 First60=0.00 PredHel=0 Topology=o	0						0.3		5	0	10.9	4.8	3		Lipocalin-2_13 lipocalin	s/lipocal	TICK-L	4e-11	0.546512	salivary lipocalin	s/lip	salivary lipocalin	8E-006	gi|260908267	103	29	70	84	17	41	7	1
Am-3739	170	Am-3739	693	M	*	SIG	25-26	25.965	8.13	23.31	7.11	S	1	0.031	0.933	0.069	ExpAA=14.33 First60=14.28 PredHel=0 Topology=o	0						0.26		7	1	16.5	7.4	3.5		Lipocalin-3_20 - signalP detected lipocalin	s/lipocal	TICK-L	1e-16	1.03911	salivary lipocalin	s/lip40-107	P27 protein precursor-like protein	7E-004	gi|196476847	173	25	90	146	32	5	12	1
Am-11892	168	Am-11892	624	M	*	SIG	22-23	23.43	4.95	21.238	4.95	S	1	0.025	0.92	0.074	ExpAA=0.22 First60=0.22 PredHel=0 Topology=o	0						0.34		6	0	18.8	4.3	4.3		Lipocalin-3_17 - signalP detected lipocalin	s/lipocal	TICK-L	4e-26	1.08667	salivary lipocalin	s/lip7	salivary lipocalin	5E-010	gi|260908471	197	29	95	148	19	1	1	1
Am-24842	162	Am-24842	615	M	*	SIG	23-24	23.675	6.65	21.137	6.72	S	2	0.154	0.887	0.021	ExpAA=13.21 First60=13.21 PredHel=0 Topology=o	0						0.27		8	4	12.7	3.4	4.9		Amb_caj-94 hypothetical secreted protein - truncated at 3 prime Amblyomma variegatum - signalP detected	s/lipocal	TICK-TB2	5e-17	1.20606	Amblyomma specific protein family	s/ambsped	retrotransposon hot spot (RHS) protein	1.7	gi|71665177	131	23	14	106	14	330	33	1
Am-4024	162	Am-4024	594	M	*	SIG	19-20	23.308	9.2	21.352	9.25	S	2	0.084	0.775	0.14	ExpAA=0.64 First60=0.63 PredHel=0 Topology=o	0						0.37		8	2	13.7	3.6	5.1	1 | 52 VKSRNFR|SN 0.614 *ProP* |	Licpodalin-4_1 - signalP detected lipocalin	s/lipocal	TICK-S	8e-08	0.923858	lipocalin	s/lip1	lipocalin	9E-009	gi|308198924	183	25	87	138	14	24	14	1
Am-16513	151	Am-16513	642	M	*	SIG	30-31	22.915	8.66	19.545	8.77	S	4	0.219	0.473	0.265	ExpAA=1.75 First60=1.70 PredHel=0 Topology=o	0						0.27		4	0	16	3.3	1.9		Amb_var-1958 hypothetical secreted protein - truncated at 3 prime Amblyomma variegatum - signalP detected	s/lipocal	TICK-TB2	2e-14	0.770335	lipocalin group 3	s/lip3	lipocalin group IV subgroup metastriate	4E-014	gi|307006495	154	33	71	110	22	10	20	1
Am-4369	147	Am-4369	576	M	*	SIG	25-26	21.626	5.1	18.727	4.87	S	1	0.032	0.928	0.071	ExpAA=17.02 First60=16.96 PredHel=1 Topology=i13-30o	1	8.9	84.3	6.8		161	0.29		6	3	13.6	4.7	3.7		Hypothetical secreted protein precursor - signalP detected	s/lipocal	HS	0.68		lipocalin	s/lip40-53	P29	0.020	gi|55824387	62	30	25	46	3	188	121	1
Am-26077	145	Am-26077	477	M	*	CYT		18.629	9.21			_	5	0.414	0.067	0.443	ExpAA=0.00 First60=0.00 PredHel=0 Topology=i	0						0.38		7	2	13.3	5.1	2.5		Lipocalin-2_21 lipocalin	s/lipocal	TICK-L	2e-09	0.80625	salivary lipocalin	s/lip	salivary lipocalin	2E-004	gi|260908267	94	27	64	73	5	48	12	1
Am-5030	143	Am-5030	696	M	*	BL	15-16	25.624	8.28	24	8.05	S	5	0.09	0.555	0.425	ExpAA=0.00 First60=0.00 PredHel=0 Topology=o	0						0.19		10	3	16.9	6.1	4.3		Hypothetical secreted protein precursor - signalP detected	s/	HS	0.72		lipocalin	s/lip 40-40	unknown protein	2.8	gi|51970978	69	30	16	54	8	278	133	1
Am-36721	140	Am-36721	657	M	*	SIG	23-24	22.747	4.26	20.325	4.21	S	1	0.023	0.939	0.095	ExpAA=0.11 First60=0.10 PredHel=0 Topology=o	0						0.33		7	1	16.1	6.9	4.1		Lipocalin-3_7 - signalP detected lipocalin	s/lipocal	TICK-L	3e-22	0.882023	salivary lipocalin	s/lip	P27 protein	3E-017	gi|158251767	193	30	87	136	15	27	30	1
Am-598	130	Am-598	579	M	*	SIG	21-22	22.071	4.79	19.899	4.79	S	1	0.018	0.961	0.066	ExpAA=1.77 First60=1.74 PredHel=0 Topology=o	0						0.34		4	0	14.1	4.7	3.1		Lipocalin-3_25 - signalP detected lipocalin	s/lipocal	TICK-L	1e-39	0.970588	salivary lipocalin	s/lip7	salivary lipocalin	3E-019	gi|260908471	197	33	95	135	14	1	1	1
Am-19903	124	Am-19903	669	M	*	BL	41-42	26.132	9.07	21.355	8.89	S	4	0.304	0.539	0.088	ExpAA=3.23 First60=3.23 PredHel=0 Topology=o	0						0.42		8	0	9.5	3.6	4.5		Lipocalin-2_22 - signalP detected lipocalin	s/lipocal	TICK-L	6e-12	0.993827	lipocalin group 3	s/lip3	hypothetical protein	9E-006	gi|68051217	142	25	80	116	13	27	56	1
Am-20843	122	Am-20843	333	M	*	CYT		12.994	9.72			_	3	0.214	0.112	0.724	ExpAA=0.02 First60=0.02 PredHel=0 Topology=o	0						0.37		3	0	12.7	4.5	2.7		Lipocalin-3_1 lipocalin	s/lipocal	TICK-L	2e-11	0.606936	P27 protein precursor-like protein	uc	P27 protein precursor-like protein	0.19	gi|196476847	97	27	51	75	8	36	8	1
Am-15313	118	Am-15313	684	M	*	SIG	15-16	25.643	5.31	24.132	5.17	_	5	0.085	0.517	0.532	ExpAA=0.00 First60=0.00 PredHel=0 Topology=o	0						0.21		10	0	14.1	3.5	4		Hypothetical secreted protein precursor - signalP detected	s/	HS	0.74		lipocalin	s/lip 40-40	guanylyl cyclase	3.5	gi|296005548	119	20	4	111	19	1687	13	1
Am-41886	118	Am-41886	543	M	*	SIG	18-19	20.592	6.51	18.537	6.2	S	2	0.048	0.829	0.13	ExpAA=0.07 First60=0.07 PredHel=0 Topology=o	0						0.28		7	1	16.1	6.7	5.6		Lipocalin-2_21 - signalP detected lipocalin	s/lipocal	TICK-L	6e-35	1	lipocalin group IV subgroup metastriate	s/lip2	hypothetical protein	2E-017	gi|68051217	168	31	95	122	15	1	1	1
Am-11798	117	Am-11798	375	M	*	BL		13.994	8.34			M	2	0.823	0.135	0.031	ExpAA=0.03 First60=0.03 PredHel=0 Topology=o	0						0.47		5	2	25	7.3	2.4		Lipocalin-6_2 lipocalin	s/lipocal	TICK-L	4e-17	0.453125	salivary lipocalin 6	s/lip45-7	hypothetical secreted protein	0.006	gi|260908255	108	32	50	76	12	36	2	1
Am-469	114	Am-469	801	M	*	SIG	21-22	30.408	4.95	28.207	4.89	S	1	0.039	0.944	0.051	ExpAA=1.57 First60=1.57 PredHel=0 Topology=o	0						0.37		8	3	19.5	4.9	3		Lipocalin-2_21 - signalP detected lipocalin	s/lipocal	TICK-L	4e-09	1.23125	lipocalin	s/lip40-170	LPXTG cell wall surface protein	0.25	gi|157150739	1058	26	64	109	18	483	52	10
Am-1560	113	Am-1560	600	M	*	SIG	24-25	22.994	5.56	20.541	5.43	S	2	0.206	0.887	0.017	ExpAA=0.97 First60=0.97 PredHel=0 Topology=o	0						0.25		7	0	12.1	6	1		Lipocalin-2_25 - signalP detected lipocalin	s/lipocal	TICK-L	2e-23	0.975	lipocalin group IV subgroup metastriate	s/lip2	hypothetical protein	1E-006	gi|68051217	168	26	95	134	18	1	3	1
Am-5124	110	Am-5124	576	M	*	BL	22-23	21.611	4.89	19.228	4.8	S	2	0.024	0.902	0.165	ExpAA=0.04 First60=0.02 PredHel=0 Topology=o	0						0.26		9	0	14.7	4.2	5.8		Hypothetical secreted protein precursor - signalP detected	s/lipocal	HS	0.53		lipocalin	s/lip40-95	dynein heavy chain, putative	3.2	gi|124802553	95	27	2	71	6	2094	74	1
Am-35539	109	Am-35539	780	M	*	SIG	19-20	29.258	8.97	27.121	9.05	S	1	0.016	0.973	0.088	ExpAA=15.74 First60=15.52 PredHel=0 Topology=o	0						0.25		14	0	9.3	8.5	3.9		Amby-am-712 truncated hypothetical secreted protein Amblyomma americanum - signalP detected	s/lipocal	TICK-TB2	5e-68	0.979798	lipocalin	s/lip40-54	P29	9E-012	gi|55824387	208	25	82	166	18	33	24	1
Am-13710	106	Am-13710	579	M	*	SIG	18-19	22.106	9.37	20.08	9.29	M	4	0.61	0.278	0.076	ExpAA=0.00 First60=0.00 PredHel=0 Topology=o	0						0.28		7	0	12	3.1	5.7		Lipocalin-2_21 - signalP detected lipocalin	s/lipocal	TICK-L	2e-14	0.98125	lipocalin group 3	s/lip3	lipocalin group IV subgroup metastriate	2E-008	gi|307006495	158	25	73	119	15	32	31	1
Am-20258	105	Am-20258	669	M	*	CYT		25.586	7.1			_	2	0.091	0.14	0.76	ExpAA=12.76 First60=12.75 PredHel=0 Topology=o	0						0.27		8	0	15.8	4.5	3.2		Amb_caj-381 hypothetical secreted protein - truncated at 3 prime Amblyomma cajennense	s/lipocal	TICK-TB2	2e-20	1.00606	lipocalin	s/lip1	putative secreted protein	0.021	gi|67083637	189	21	96	153	18	1	38	1
Am-6838	96	Am-6838	549	M	*	SIG	22-23	20.172	9.41	17.884	9.33	S	2	0.049	0.814	0.13	ExpAA=23.05 First60=12.47 PredHel=0 Topology=o	0						0.24		4	5	17.6	7.1	4.4		Amb_var-1178 hypothetical secreted protein Amblyomma variegatum - signalP detected	s/lipocal	TICK-TB2	1e-11	0.571429	lipocalin	s/lip1	anion-transporting ATPase	0.97	gi|290958576	63	27	20	48	2	123	64	1
Am-20972	94	Am-20972	654	I	*	CYT		24.307	5.06			_	5	0.033	0.522	0.552	ExpAA=0.00 First60=0.00 PredHel=0 Topology=o	0						0.3		7	0	13.4	6	3.7		Lipocalin-3_41 lipocalin	s/lipocal	TICK-L	7e-25	1.00641	salivary lipocalin	s/lip	P27 protein	2E-019	gi|158251767	166	33	75	113	7	55	28	1
Am-17195	93	Am-17195	582	N	*	CYT		18.249	8.69			M	5	0.488	0.11	0.351	ExpAA=5.44 First60=5.44 PredHel=0 Topology=o	0						0.29		6	1	14	2.6	1.6		Licpodalin-4_18 lipocalin	s/lipocal	TICK-L	5e-07	0.964286	lipocalin	s/lip1	putative secreted protein	9E-006	gi|67083637	152	26	77	116	10	39	41	1
Am-26987	93	Am-26987	468	M	*	CYT		17.844	10.05			M	5	0.628	0.036	0.538	ExpAA=0.00 First60=0.00 PredHel=0 Topology=o	0						0.36		6	0	13.5	5.8	3.9		Amb_caj-381 hypothetical secreted protein - truncated at 3 prime Amblyomma cajennense	s/lipocal	TICK-TB2	5e-19	0.793939	lipocalin	s/lip1	putative salivary HBP family member	0.003	gi|67083407	148	27	75	112	11	42	4	1
Am-6866	90	Am-6866	567	M	*	SIG	19-20	21.404	9.73	19.346	9.69	S	1	0.048	0.947	0.05	ExpAA=4.73 First60=2.20 PredHel=0 Topology=o	0						0.31		4	4	13.3	5.9	6.9		Amb_var-1178 hypothetical secreted protein Amblyomma variegatum - signalP detected	s/lipocal	TICK-TB2	1e-21	0.780612	lipocalin	s/lip1	putative secreted histamine binding protein of 19.7 kDa	0.002	gi|51011480	140	22	72	114	6	24	15	1
[truncated: 14,843 more rows]
[truncated: 154 more columns]

## Sheet: Unclassified
Protein link	Comments	First residue	Stop codon?	Seq size	%X	CDS link	Seq size	First residue	Stop codon?	Number of sequences and link to TSA file	Submit to GenBank?	SigP Result	Cleavage Position	MW	pI	Mature MW	pI	Targetp Prediction(M - mitochondrial, N - Nuclear, S secreted, _ cytoplasmic	Relative confidence (1 is best)	mTP	SP	other	TMHMM result	Predicted helices	% membrane	% outside	% inside	Possible GPI?	Length of peptide after last membrane helix (small value reinforces GPI probability)	Targetp Prediction(M - mitochondrial, N - Nuclear, S secreted, _ cytoplasmic	Comments	Class	DB	Eval	Coverage	Description	Class	Number of sequences and link to TSA file	seem high expressed	seem clusters	Best match to NR-LIGHT protein database	E value	Match	Extent of match	% identity	% Coverage	Mismatches	Gaps	First residue of match
[truncated: 15,885 more rows]
[truncated: 132 more columns]

[truncated: 3 more sheets: Table, Lipocalins, To_Genbank]
